# Supplementary material for: Carbene transfer reactivity from a nickelacyclobutane
Source: Chem Commun (Camb). 2024 Sep 30;60(85):12397–400. doi: 10.1039/d4cc04273e (PMC11456996; doi:10.1039/d4cc04273e)
Supplement: CC-060-D4CC04273E-s003 [file CC-060-D4CC04273E-s003.cif]

# Supplementary Information (SI) for ChemComm.
# This journal is © The Royal Society of Chemistry 2024

####################################################################### 
# 
# This file contains crystal structure data downloaded from the 
# Cambridge Structural Database (CSD) hosted by the Cambridge 
# Crystallographic Data Centre (CCDC).
# 
# Full information about CCDC data access policies and citation 
# guidelines are available at http://www.ccdc.cam.ac.uk/access/V1 
# 
# Audit and citation data items may have been added by the CCDC. 
# Please retain this information to preserve the provenance of 
# this file and to allow appropriate attribution of the data. 
# 
#######################################################################

data_l1053a
_database_code_depnum_ccdc_archive 'CCDC 2365514'
loop_
_audit_author_name
_audit_author_address
'Martin Lutz'
;Utrecht University
Netherlands
;
_audit_update_record             
;
2024-06-25 deposited with the CCDC.	2024-09-30 downloaded from the CCDC.
;

_audit_creation_method           SHELXL-2018/3
_shelx_SHELXL_version_number     2018/3
_chemical_name_systematic        ?
_chemical_name_common            ?
_chemical_melting_point          ?
_chemical_formula_moiety         'C56 H45 Ni P3'
_chemical_formula_sum            'C56 H45 Ni P3'
_chemical_formula_weight         869.54

loop_
_atom_type_symbol
_atom_type_description
_atom_type_scat_dispersion_real
_atom_type_scat_dispersion_imag
_atom_type_scat_source
C C 0.0033 0.0016 'International Tables Vol C Tables 4.2.6.8 and 6.1.1.4'
H H 0.0000 0.0000 'International Tables Vol C Tables 4.2.6.8 and 6.1.1.4'
Ni Ni 0.3393 1.1124 'International Tables Vol C Tables 4.2.6.8 and 6.1.1.4'
P P 0.1023 0.0942 'International Tables Vol C Tables 4.2.6.8 and 6.1.1.4'

_space_group_crystal_system      monoclinic
_space_group_IT_number           14
_space_group_name_H-M_alt        'P 21/n'
_space_group_name_Hall           '-P 2yn'

_shelx_space_group_comment       
;
The symmetry employed for this shelxl refinement is uniquely defined
by the following loop, which should always be used as a source of
symmetry information in preference to the above space-group names.
They are only intended as comments.
;

loop_
_space_group_symop_operation_xyz
'x, y, z'
'-x+1/2, y+1/2, -z+1/2'
'-x, -y, -z'
'x-1/2, -y-1/2, z-1/2'

_cell_length_a                   9.5744(4)
_cell_length_b                   23.4453(7)
_cell_length_c                   21.3424(11)
_cell_angle_alpha                90
_cell_angle_beta                 100.245(2)
_cell_angle_gamma                90
_cell_volume                     4714.5(3)
_cell_formula_units_Z            4
_cell_measurement_temperature    150(2)
_cell_measurement_reflns_used    16894
_cell_measurement_theta_min      1.71
_cell_measurement_theta_max      27.51

loop_
_diffrn_orient_matrix_type
_diffrn_orient_matrix_UB_11
_diffrn_orient_matrix_UB_12
_diffrn_orient_matrix_UB_13
_diffrn_orient_matrix_UB_21
_diffrn_orient_matrix_UB_22
_diffrn_orient_matrix_UB_23
_diffrn_orient_matrix_UB_31
_diffrn_orient_matrix_UB_32
_diffrn_orient_matrix_UB_33
'Nonius RMAT' 0.0044327 0.0098554 0.0459003 0.0747394 -0.0297238 0.0123071
0.0751994 0.0289610 -0.0029886
'Nonius RMAT' 0.0043005 0.0064976 0.0466139 0.0733733 -0.0306138 0.0097130
0.0765404 0.0289819 -0.0001907

_exptl_crystal_description       needle
_exptl_crystal_colour            orange
_exptl_crystal_density_meas      ?
_exptl_crystal_density_method    ?
_exptl_crystal_density_diffrn    1.225
_exptl_crystal_F_000             1816
_exptl_transmission_factor_min   ?
_exptl_transmission_factor_max   ?
_exptl_crystal_size_max          0.42
_exptl_crystal_size_mid          0.10
_exptl_crystal_size_min          0.05
_exptl_absorpt_coefficient_mu    0.549
_shelx_estimated_absorpt_T_min   ?
_shelx_estimated_absorpt_T_max   ?
_exptl_absorpt_correction_type   multi-scan
_exptl_absorpt_correction_T_min  0.4834
_exptl_absorpt_correction_T_max  0.7456
_exptl_absorpt_process_details   TWINABS-2012/1
_exptl_absorpt_special_details   ?
_diffrn_ambient_temperature      150(2)
_diffrn_radiation_wavelength     0.71073
_diffrn_radiation_type           MoK\a
_diffrn_source                   'sealed tube'
_diffrn_measurement_device_type  'Bruker Kappa ApexII'
_diffrn_measurement_method       '\f and \w scans'
_diffrn_detector_area_resol_mean ?
_diffrn_reflns_number            90775
_diffrn_reflns_av_unetI/netI     0.1330
_diffrn_reflns_av_R_equivalents  0.1313
_diffrn_reflns_limit_h_min       -12
_diffrn_reflns_limit_h_max       12
_diffrn_reflns_limit_k_min       -30
_diffrn_reflns_limit_k_max       30
_diffrn_reflns_limit_l_min       -27
_diffrn_reflns_limit_l_max       27
_diffrn_reflns_theta_min         1.737
_diffrn_reflns_theta_max         27.766
_diffrn_reflns_theta_full        25.242
_diffrn_measured_fraction_theta_max 0.999
_diffrn_measured_fraction_theta_full 1.000
_diffrn_reflns_Laue_measured_fraction_max 0.999
_diffrn_reflns_Laue_measured_fraction_full 1.000
_diffrn_reflns_point_group_measured_fraction_max 0.999
_diffrn_reflns_point_group_measured_fraction_full 1.000
_reflns_number_total             12991
_reflns_number_gt                7764
_reflns_threshold_expression     'I > 2\s(I)'
_reflns_Friedel_coverage         0.000
_reflns_Friedel_fraction_max     .
_reflns_Friedel_fraction_full    .

_reflns_special_details          
;
 Structure factors included contributions from the .fab file.
 
 _reflns_Friedel_fraction is defined as the number of unique
 Friedel pairs measured divided by the number that would be
 possible theoretically, ignoring centric projections and
 systematic absences. Completness statistics refer to single and
 composite reflections containing twin component 1 only.
;

_computing_data_collection       Apex3
_computing_cell_refinement       Peakref
_computing_data_reduction        'Eval15, Twinabs, Squeeze'
_computing_structure_solution    SHELXT
_computing_structure_refinement  'SHELXL-2018/3 (Sheldrick, 2018)'
_computing_molecular_graphics    ?
_computing_publication_material  ?
_refine_special_details          
;
 Refined as a 2-component twin.
;
_refine_ls_structure_factor_coef Fsqd
_refine_ls_matrix_type           full
_refine_ls_weighting_scheme      calc
_refine_ls_weighting_details     
'w=1/[\s^2^(Fo^2^)+(0.0702P)^2^] where P=(Fo^2^+2Fc^2^)/3'
_atom_sites_solution_primary     dual
_atom_sites_solution_secondary   difmap
_atom_sites_solution_hydrogens   difmap
_refine_ls_hydrogen_treatment    mixed
_refine_ls_extinction_method     none
_refine_ls_extinction_coef       .
_refine_ls_number_reflns         12991
_refine_ls_number_parameters     550
_refine_ls_number_restraints     0
_refine_ls_R_factor_all          0.1360
_refine_ls_R_factor_gt           0.0669
_refine_ls_wR_factor_ref         0.1558
_refine_ls_wR_factor_gt          0.1318
_refine_ls_goodness_of_fit_ref   1.018
_refine_ls_restrained_S_all      1.018
_refine_ls_shift/su_max          0.000
_refine_ls_shift/su_mean         0.000

loop_
_atom_site_label
_atom_site_type_symbol
_atom_site_fract_x
_atom_site_fract_y
_atom_site_fract_z
_atom_site_U_iso_or_equiv
_atom_site_adp_type
_atom_site_occupancy
_atom_site_site_symmetry_order
_atom_site_calc_flag
_atom_site_refinement_flags_posn
_atom_site_refinement_flags_adp
_atom_site_refinement_flags_occupancy
_atom_site_disorder_assembly
_atom_site_disorder_group
Ni1 Ni 0.43949(5) 0.34882(2) 0.20548(2) 0.01791(13) Uani 1 1 d . . . . .
P11 P 0.30279(11) 0.31054(4) 0.12459(5) 0.0217(2) Uani 1 1 d . . . . .
P21 P 0.40167(11) 0.43897(4) 0.22159(5) 0.0212(2) Uani 1 1 d . . . . .
C11 C 0.4352(5) 0.29207(18) 0.0760(2) 0.0290(10) Uani 1 1 d . . . . .
C21 C 0.4196(5) 0.25324(19) 0.0265(2) 0.0419(12) Uani 1 1 d . . . . .
H21 H 0.331050 0.234626 0.013473 0.050 Uiso 1 1 calc R U . . .
C31 C 0.5323(6) 0.2412(2) -0.0044(3) 0.0623(18) Uani 1 1 d . . . . .
H31 H 0.522486 0.213810 -0.037754 0.075 Uiso 1 1 calc R U . . .
C41 C 0.6588(6) 0.2698(3) 0.0143(3) 0.0669(18) Uani 1 1 d . . . . .
H41 H 0.736839 0.260950 -0.005950 0.080 Uiso 1 1 calc R U . . .
C51 C 0.6758(5) 0.3110(2) 0.0616(3) 0.0495(14) Uani 1 1 d . . . . .
H51 H 0.763512 0.330620 0.072846 0.059 Uiso 1 1 calc R U . . .
C61 C 0.5620(5) 0.32360(18) 0.0929(2) 0.0310(10) Uani 1 1 d . . . . .
C71 C 0.5743(4) 0.36824(17) 0.1456(2) 0.0274(10) Uani 1 1 d . . . . .
C81 C 0.5599(4) 0.43045(17) 0.1261(2) 0.0257(9) Uani 1 1 d . . . . .
C91 C 0.6218(5) 0.4514(2) 0.0764(2) 0.0373(11) Uani 1 1 d . . . . .
H91 H 0.670669 0.426189 0.052977 0.045 Uiso 1 1 calc R U . . .
C101 C 0.6124(5) 0.5091(2) 0.0608(2) 0.0422(13) Uani 1 1 d . . . . .
H101 H 0.657404 0.522756 0.027431 0.051 Uiso 1 1 calc R U . . .
C111 C 0.5407(5) 0.5463(2) 0.0919(2) 0.0418(12) Uani 1 1 d . . . . .
H111 H 0.532886 0.585331 0.079653 0.050 Uiso 1 1 calc R U . . .
C121 C 0.4786(5) 0.52654(17) 0.1422(2) 0.0323(11) Uani 1 1 d . . . . .
H121 H 0.429719 0.552457 0.164854 0.039 Uiso 1 1 calc R U . . .
C131 C 0.4874(4) 0.46946(17) 0.15942(19) 0.0263(10) Uani 1 1 d . . . . .
C141 C 0.2080(4) 0.24477(17) 0.13663(19) 0.0263(10) Uani 1 1 d . . . . .
C151 C 0.2683(5) 0.19103(17) 0.1364(2) 0.0350(11) Uani 1 1 d . . . . .
H151 H 0.359396 0.186792 0.125095 0.042 Uiso 1 1 calc R U . . .
C161 C 0.1958(6) 0.14302(19) 0.1526(2) 0.0462(14) Uani 1 1 d . . . . .
H161 H 0.238150 0.106377 0.152732 0.055 Uiso 1 1 calc R U . . .
C171 C 0.0638(7) 0.1486(2) 0.1684(2) 0.0532(15) Uani 1 1 d . . . . .
H171 H 0.014457 0.115761 0.178792 0.064 Uiso 1 1 calc R U . . .
C181 C 0.0027(6) 0.2015(2) 0.1691(2) 0.0492(14) Uani 1 1 d . . . . .
H181 H -0.088787 0.205323 0.179999 0.059 Uiso 1 1 calc R U . . .
C191 C 0.0753(5) 0.24988(19) 0.1537(2) 0.0356(11) Uani 1 1 d . . . . .
H191 H 0.033495 0.286506 0.155013 0.043 Uiso 1 1 calc R U . . .
C201 C 0.1702(4) 0.34643(18) 0.06365(19) 0.0261(9) Uani 1 1 d . . . . .
C211 C 0.1883(4) 0.40463(17) 0.0533(2) 0.0276(10) Uani 1 1 d . . . . .
H211 H 0.264744 0.424528 0.078503 0.033 Uiso 1 1 calc R U . . .
C221 C 0.0959(4) 0.4336(2) 0.0066(2) 0.0355(11) Uani 1 1 d . . . . .
H221 H 0.108303 0.473361 0.000934 0.043 Uiso 1 1 calc R U . . .
C231 C -0.0121(5) 0.4058(2) -0.0311(2) 0.0403(12) Uani 1 1 d . . . . .
H231 H -0.073193 0.425737 -0.063707 0.048 Uiso 1 1 calc R U . . .
C241 C -0.0326(5) 0.3483(2) -0.0217(2) 0.0407(12) Uani 1 1 d . . . . .
H241 H -0.109769 0.328946 -0.047031 0.049 Uiso 1 1 calc R U . . .
C251 C 0.0591(5) 0.31879(19) 0.0246(2) 0.0338(11) Uani 1 1 d . . . . .
H251 H 0.045937 0.279020 0.029736 0.041 Uiso 1 1 calc R U . . .
C261 C 0.4905(4) 0.47612(15) 0.2931(2) 0.0237(9) Uani 1 1 d . . . . .
C271 C 0.6277(4) 0.49844(17) 0.2977(2) 0.0320(10) Uani 1 1 d . . . . .
H271 H 0.674726 0.497130 0.262073 0.038 Uiso 1 1 calc R U . . .
C281 C 0.6946(5) 0.52262(18) 0.3549(3) 0.0440(14) Uani 1 1 d . . . . .
H281 H 0.787387 0.537999 0.358017 0.053 Uiso 1 1 calc R U . . .
C291 C 0.6275(6) 0.52450(19) 0.4074(3) 0.0467(14) Uani 1 1 d . . . . .
H291 H 0.673965 0.540862 0.446302 0.056 Uiso 1 1 calc R U . . .
C301 C 0.4939(6) 0.50255(19) 0.4025(2) 0.0440(13) Uani 1 1 d . . . . .
H301 H 0.446990 0.504216 0.438111 0.053 Uiso 1 1 calc R U . . .
C311 C 0.4262(5) 0.47799(17) 0.3465(2) 0.0323(11) Uani 1 1 d . . . . .
H311 H 0.334245 0.462102 0.344489 0.039 Uiso 1 1 calc R U . . .
C321 C 0.2248(4) 0.47124(16) 0.21080(19) 0.0217(9) Uani 1 1 d . . . . .
C331 C 0.1982(4) 0.52800(17) 0.2231(2) 0.0299(10) Uani 1 1 d . . . . .
H331 H 0.275313 0.552605 0.238762 0.036 Uiso 1 1 calc R U . . .
C341 C 0.0615(5) 0.54932(19) 0.2129(2) 0.0394(12) Uani 1 1 d . . . . .
H341 H 0.044854 0.588450 0.220476 0.047 Uiso 1 1 calc R U . . .
C351 C -0.0511(5) 0.5130(2) 0.1914(2) 0.0427(13) Uani 1 1 d . . . . .
H351 H -0.145159 0.527605 0.183680 0.051 Uiso 1 1 calc R U . . .
C361 C -0.0281(5) 0.45612(19) 0.1812(2) 0.0384(12) Uani 1 1 d . . . . .
H361 H -0.106194 0.431461 0.167437 0.046 Uiso 1 1 calc R U . . .
C371 C 0.1088(4) 0.43480(18) 0.1911(2) 0.0284(10) Uani 1 1 d . . . . .
H371 H 0.124438 0.395405 0.184547 0.034 Uiso 1 1 calc R U . . .
C381 C 0.6530(4) 0.35412(19) 0.2053(2) 0.0239(9) Uani 1 1 d . . . . .
H38A H 0.707(5) 0.3168(19) 0.212(2) 0.049(14) Uiso 1 1 d . . . . .
H38B H 0.698(4) 0.3861(16) 0.2344(18) 0.027(11) Uiso 1 1 d . . . . .
P12 P 0.44288(11) 0.29715(4) 0.28956(5) 0.0208(2) Uani 1 1 d . . . . .
C12 C 0.2706(4) 0.27274(16) 0.30459(18) 0.0230(9) Uani 1 1 d . . . . .
C22 C 0.1671(4) 0.31480(19) 0.3030(2) 0.0303(10) Uani 1 1 d . . . . .
H22 H 0.189163 0.353007 0.293638 0.036 Uiso 1 1 calc R U . . .
C32 C 0.0327(5) 0.3021(2) 0.3149(2) 0.0393(12) Uani 1 1 d . . . . .
H32 H -0.036054 0.331467 0.314184 0.047 Uiso 1 1 calc R U . . .
C42 C -0.0003(5) 0.2465(2) 0.3279(2) 0.0446(13) Uani 1 1 d . . . . .
H42 H -0.092396 0.237320 0.335617 0.053 Uiso 1 1 calc R U . . .
C52 C 0.1002(5) 0.2047(2) 0.3295(2) 0.0421(12) Uani 1 1 d . . . . .
H52 H 0.076996 0.166447 0.338403 0.051 Uiso 1 1 calc R U . . .
C62 C 0.2358(5) 0.21731(18) 0.3183(2) 0.0321(10) Uani 1 1 d . . . . .
H62 H 0.304559 0.187864 0.320090 0.038 Uiso 1 1 calc R U . . .
C72 C 0.5525(4) 0.23230(16) 0.2927(2) 0.0248(9) Uani 1 1 d . . . . .
C82 C 0.5894(4) 0.21113(18) 0.2370(2) 0.0324(10) Uani 1 1 d . . . . .
H82 H 0.553335 0.229133 0.197578 0.039 Uiso 1 1 calc R U . . .
C92 C 0.6783(4) 0.16409(17) 0.2380(2) 0.0366(12) Uani 1 1 d . . . . .
H92 H 0.701120 0.150008 0.199335 0.044 Uiso 1 1 calc R U . . .
C102 C 0.7325(4) 0.13816(18) 0.2940(3) 0.0380(12) Uani 1 1 d . . . . .
H102 H 0.794299 0.106392 0.294484 0.046 Uiso 1 1 calc R U . . .
C112 C 0.6977(4) 0.15809(17) 0.3500(2) 0.0357(11) Uani 1 1 d . . . . .
H112 H 0.735285 0.139804 0.389098 0.043 Uiso 1 1 calc R U . . .
C122 C 0.6083(4) 0.20451(17) 0.3497(2) 0.0307(10) Uani 1 1 d . . . . .
H122 H 0.584612 0.217659 0.388613 0.037 Uiso 1 1 calc R U . . .
C132 C 0.5164(4) 0.32897(15) 0.36699(18) 0.0210(9) Uani 1 1 d . . . . .
C142 C 0.6494(4) 0.35565(17) 0.3734(2) 0.0282(10) Uani 1 1 d . . . . .
H142 H 0.696538 0.357282 0.337821 0.034 Uiso 1 1 calc R U . . .
C152 C 0.7122(5) 0.37939(18) 0.4301(2) 0.0371(11) Uani 1 1 d . . . . .
H152 H 0.801467 0.397825 0.433104 0.045 Uiso 1 1 calc R U . . .
C162 C 0.6480(5) 0.37692(18) 0.4826(2) 0.0391(12) Uani 1 1 d . . . . .
H162 H 0.692970 0.393168 0.521842 0.047 Uiso 1 1 calc R U . . .
C172 C 0.5175(5) 0.35063(19) 0.4780(2) 0.0410(12) Uani 1 1 d . . . . .
H172 H 0.472062 0.348901 0.514107 0.049 Uiso 1 1 calc R U . . .
C182 C 0.4530(5) 0.32679(18) 0.4208(2) 0.0317(10) Uani 1 1 d . . . . .
H182 H 0.363556 0.308548 0.418174 0.038 Uiso 1 1 calc R U . . .

loop_
_atom_site_aniso_label
_atom_site_aniso_U_11
_atom_site_aniso_U_22
_atom_site_aniso_U_33
_atom_site_aniso_U_23
_atom_site_aniso_U_13
_atom_site_aniso_U_12
Ni1 0.0148(2) 0.0162(2) 0.0231(3) -0.0005(2) 0.0045(2) -0.0021(2)
P11 0.0209(5) 0.0214(5) 0.0232(6) -0.0008(4) 0.0049(4) -0.0053(4)
P21 0.0163(5) 0.0170(5) 0.0299(6) -0.0018(4) 0.0032(4) -0.0009(4)
C11 0.033(2) 0.033(2) 0.022(2) -0.0011(19) 0.0091(19) -0.002(2)
C21 0.047(3) 0.042(3) 0.039(3) -0.011(2) 0.016(2) -0.016(2)
C31 0.083(4) 0.061(4) 0.056(4) -0.034(3) 0.048(3) -0.026(3)
C41 0.071(4) 0.076(4) 0.066(4) -0.029(3) 0.047(4) -0.008(3)
C51 0.040(3) 0.057(3) 0.058(4) -0.011(3) 0.026(3) -0.010(3)
C61 0.033(3) 0.034(2) 0.028(2) -0.0037(19) 0.012(2) -0.004(2)
C71 0.019(2) 0.033(2) 0.032(3) -0.0006(19) 0.0094(19) -0.0032(18)
C81 0.016(2) 0.032(2) 0.028(2) 0.0031(19) 0.0010(18) -0.0079(18)
C91 0.027(2) 0.055(3) 0.030(3) 0.006(2) 0.003(2) -0.010(2)
C101 0.030(3) 0.059(3) 0.039(3) 0.020(3) 0.007(2) -0.017(2)
C111 0.040(3) 0.036(3) 0.046(3) 0.012(2) -0.003(2) -0.016(2)
C121 0.033(3) 0.022(2) 0.040(3) 0.0023(19) 0.000(2) -0.0111(19)
C131 0.024(2) 0.029(2) 0.025(2) -0.0039(18) 0.0015(19) -0.0078(18)
C141 0.035(3) 0.025(2) 0.018(2) -0.0010(17) 0.0007(19) -0.0157(19)
C151 0.047(3) 0.028(2) 0.026(2) -0.0012(19) -0.006(2) -0.014(2)
C161 0.079(4) 0.028(3) 0.030(3) 0.000(2) 0.003(3) -0.016(3)
C171 0.082(4) 0.046(3) 0.030(3) 0.002(2) 0.005(3) -0.040(3)
C181 0.047(3) 0.061(4) 0.040(3) -0.001(3) 0.010(3) -0.037(3)
C191 0.037(3) 0.035(3) 0.035(3) -0.004(2) 0.009(2) -0.016(2)
C201 0.019(2) 0.036(2) 0.024(2) -0.0004(19) 0.0047(17) -0.0005(19)
C211 0.017(2) 0.031(2) 0.034(3) 0.0066(19) 0.0022(19) -0.0037(18)
C221 0.028(2) 0.042(3) 0.036(3) 0.012(2) 0.005(2) 0.005(2)
C231 0.024(2) 0.061(3) 0.032(3) 0.002(2) -0.003(2) 0.005(2)
C241 0.028(3) 0.056(3) 0.033(3) -0.006(2) -0.006(2) -0.005(2)
C251 0.033(3) 0.037(3) 0.030(3) -0.006(2) 0.002(2) -0.004(2)
C261 0.025(2) 0.0122(19) 0.030(2) 0.0018(17) -0.0044(19) 0.0025(17)
C271 0.031(2) 0.022(2) 0.040(3) -0.0004(19) -0.003(2) 0.0005(19)
C281 0.037(3) 0.023(2) 0.060(4) -0.001(2) -0.023(3) -0.004(2)
C291 0.056(4) 0.034(3) 0.040(3) -0.005(2) -0.020(3) 0.007(2)
C301 0.057(4) 0.036(3) 0.033(3) -0.002(2) -0.006(3) 0.013(3)
C311 0.030(2) 0.029(2) 0.037(3) 0.002(2) 0.001(2) 0.005(2)
C321 0.020(2) 0.018(2) 0.027(2) 0.0028(17) 0.0026(18) 0.0021(16)
C331 0.027(2) 0.025(2) 0.037(3) -0.0018(19) 0.003(2) -0.0001(19)
C341 0.036(3) 0.026(2) 0.054(3) 0.001(2) 0.004(2) 0.012(2)
C351 0.021(2) 0.041(3) 0.065(4) 0.005(2) 0.006(2) 0.010(2)
C361 0.021(2) 0.039(3) 0.055(3) -0.001(2) 0.006(2) -0.001(2)
C371 0.025(2) 0.025(2) 0.036(3) -0.0018(19) 0.008(2) 0.0008(19)
C381 0.0128(19) 0.026(2) 0.034(3) 0.005(2) 0.0080(18) 0.0018(18)
P12 0.0171(5) 0.0227(5) 0.0226(6) 0.0013(4) 0.0037(4) -0.0022(4)
C12 0.021(2) 0.028(2) 0.020(2) 0.0006(17) 0.0030(17) -0.0044(17)
C22 0.025(2) 0.033(2) 0.034(3) 0.004(2) 0.008(2) 0.001(2)
C32 0.026(2) 0.047(3) 0.048(3) -0.003(2) 0.015(2) -0.003(2)
C42 0.029(3) 0.065(4) 0.042(3) -0.011(3) 0.014(2) -0.019(3)
C52 0.042(3) 0.039(3) 0.050(3) -0.005(2) 0.019(2) -0.022(2)
C62 0.032(3) 0.029(2) 0.036(3) -0.001(2) 0.009(2) -0.008(2)
C72 0.016(2) 0.022(2) 0.036(3) -0.0053(19) 0.0048(18) -0.0075(17)
C82 0.027(2) 0.028(2) 0.042(3) 0.000(2) 0.006(2) -0.0024(19)
C92 0.023(2) 0.027(2) 0.063(4) -0.011(2) 0.015(2) -0.0069(19)
C102 0.019(2) 0.021(2) 0.073(4) 0.001(2) 0.007(2) 0.0007(18)
C112 0.028(2) 0.023(2) 0.055(3) 0.009(2) 0.004(2) -0.005(2)
C122 0.028(2) 0.023(2) 0.043(3) 0.005(2) 0.008(2) -0.0024(19)
C132 0.025(2) 0.0144(19) 0.021(2) 0.0059(16) -0.0015(18) 0.0031(16)
C142 0.025(2) 0.030(2) 0.027(2) 0.0019(19) -0.0034(19) 0.0002(19)
C152 0.038(3) 0.031(3) 0.037(3) 0.003(2) -0.008(2) -0.008(2)
C162 0.053(3) 0.027(2) 0.031(3) -0.003(2) -0.010(2) 0.003(2)
C172 0.059(3) 0.039(3) 0.026(3) 0.000(2) 0.009(2) 0.000(3)
C182 0.038(3) 0.031(2) 0.028(3) 0.0012(19) 0.010(2) 0.001(2)

_geom_special_details            
;
 All esds (except the esd in the dihedral angle between two l.s. planes)
 are estimated using the full covariance matrix.  The cell esds are taken
 into account individually in the estimation of esds in distances, angles
 and torsion angles; correlations between esds in cell parameters are only
 used when they are defined by crystal symmetry.  An approximate (isotropic)
 treatment of cell esds is used for estimating esds involving l.s. planes.
;

loop_
_geom_bond_atom_site_label_1
_geom_bond_atom_site_label_2
_geom_bond_distance
_geom_bond_site_symmetry_2
_geom_bond_publ_flag
Ni1 C71 2.024(4) . ?
Ni1 C381 2.048(4) . ?
Ni1 P12 2.1607(11) . ?
Ni1 P11 2.1669(11) . ?
Ni1 P21 2.1818(11) . ?
P11 C11 1.827(4) . ?
P11 C141 1.830(4) . ?
P11 C201 1.851(4) . ?
P21 C131 1.825(4) . ?
P21 C261 1.830(4) . ?
P21 C321 1.832(4) . ?
C11 C21 1.382(6) . ?
C11 C61 1.412(6) . ?
C21 C31 1.391(6) . ?
C21 H21 0.9500 . ?
C31 C41 1.379(7) . ?
C31 H31 0.9500 . ?
C41 C51 1.387(7) . ?
C41 H41 0.9500 . ?
C51 C61 1.406(6) . ?
C51 H51 0.9500 . ?
C61 C71 1.525(6) . ?
C71 C381 1.400(6) . ?
C71 C81 1.516(5) . ?
C81 C91 1.395(6) . ?
C81 C131 1.413(5) . ?
C91 C101 1.392(6) . ?
C91 H91 0.9500 . ?
C101 C111 1.354(7) . ?
C101 H101 0.9500 . ?
C111 C121 1.397(6) . ?
C111 H111 0.9500 . ?
C121 C131 1.386(5) . ?
C121 H121 0.9500 . ?
C141 C151 1.386(6) . ?
C141 C191 1.388(6) . ?
C151 C161 1.398(6) . ?
C151 H151 0.9500 . ?
C161 C171 1.370(7) . ?
C161 H161 0.9500 . ?
C171 C181 1.374(7) . ?
C171 H171 0.9500 . ?
C181 C191 1.399(6) . ?
C181 H181 0.9500 . ?
C191 H191 0.9500 . ?
C201 C251 1.389(6) . ?
C201 C211 1.398(5) . ?
C211 C221 1.387(6) . ?
C211 H211 0.9500 . ?
C221 C231 1.359(6) . ?
C221 H221 0.9500 . ?
C231 C241 1.382(6) . ?
C231 H231 0.9500 . ?
C241 C251 1.384(6) . ?
C241 H241 0.9500 . ?
C251 H251 0.9500 . ?
C261 C311 1.390(6) . ?
C261 C271 1.401(6) . ?
C271 C281 1.395(6) . ?
C271 H271 0.9500 . ?
C281 C291 1.388(7) . ?
C281 H281 0.9500 . ?
C291 C301 1.365(7) . ?
C291 H291 0.9500 . ?
C301 C311 1.380(6) . ?
C301 H301 0.9500 . ?
C311 H311 0.9500 . ?
C321 C331 1.389(5) . ?
C321 C371 1.405(5) . ?
C331 C341 1.382(5) . ?
C331 H331 0.9500 . ?
C341 C351 1.385(6) . ?
C341 H341 0.9500 . ?
C351 C361 1.376(6) . ?
C351 H351 0.9500 . ?
C361 C371 1.383(6) . ?
C361 H361 0.9500 . ?
C371 H371 0.9500 . ?
C381 H38A 1.01(5) . ?
C381 H38B 1.02(4) . ?
P12 C12 1.827(4) . ?
P12 C132 1.836(4) . ?
P12 C72 1.842(4) . ?
C12 C62 1.386(5) . ?
C12 C22 1.394(5) . ?
C22 C32 1.388(6) . ?
C22 H22 0.9500 . ?
C32 C42 1.381(6) . ?
C32 H32 0.9500 . ?
C42 C52 1.371(7) . ?
C42 H42 0.9500 . ?
C52 C62 1.394(6) . ?
C52 H52 0.9500 . ?
C62 H62 0.9500 . ?
C72 C82 1.391(6) . ?
C72 C122 1.400(6) . ?
C82 C92 1.391(6) . ?
C82 H82 0.9500 . ?
C92 C102 1.358(6) . ?
C92 H92 0.9500 . ?
C102 C112 1.379(6) . ?
C102 H102 0.9500 . ?
C112 C122 1.384(6) . ?
C112 H112 0.9500 . ?
C122 H122 0.9500 . ?
C132 C182 1.392(5) . ?
C132 C142 1.403(5) . ?
C142 C152 1.371(6) . ?
C142 H142 0.9500 . ?
C152 C162 1.372(6) . ?
C152 H152 0.9500 . ?
C162 C172 1.381(6) . ?
C162 H162 0.9500 . ?
C172 C182 1.385(6) . ?
C172 H172 0.9500 . ?
C182 H182 0.9500 . ?

loop_
_geom_angle_atom_site_label_1
_geom_angle_atom_site_label_2
_geom_angle_atom_site_label_3
_geom_angle
_geom_angle_site_symmetry_1
_geom_angle_site_symmetry_3
_geom_angle_publ_flag
C71 Ni1 C381 40.22(16) . . ?
C71 Ni1 P12 137.21(12) . . ?
C381 Ni1 P12 99.66(12) . . ?
C71 Ni1 P11 87.28(12) . . ?
C381 Ni1 P11 119.02(13) . . ?
P12 Ni1 P11 110.31(4) . . ?
C71 Ni1 P21 91.38(12) . . ?
C381 Ni1 P21 97.77(13) . . ?
P12 Ni1 P21 113.00(4) . . ?
P11 Ni1 P21 115.66(4) . . ?
C11 P11 C141 106.9(2) . . ?
C11 P11 C201 99.63(18) . . ?
C141 P11 C201 100.75(19) . . ?
C11 P11 Ni1 99.71(14) . . ?
C141 P11 Ni1 118.77(13) . . ?
C201 P11 Ni1 127.83(14) . . ?
C131 P21 C261 102.55(19) . . ?
C131 P21 C321 105.79(19) . . ?
C261 P21 C321 100.98(18) . . ?
C131 P21 Ni1 98.98(14) . . ?
C261 P21 Ni1 121.80(12) . . ?
C321 P21 Ni1 123.78(13) . . ?
C21 C11 C61 120.8(4) . . ?
C21 C11 P11 126.7(3) . . ?
C61 C11 P11 112.5(3) . . ?
C11 C21 C31 120.6(4) . . ?
C11 C21 H21 119.7 . . ?
C31 C21 H21 119.7 . . ?
C41 C31 C21 118.6(5) . . ?
C41 C31 H31 120.7 . . ?
C21 C31 H31 120.7 . . ?
C31 C41 C51 122.2(5) . . ?
C31 C41 H41 118.9 . . ?
C51 C41 H41 118.9 . . ?
C41 C51 C61 119.4(5) . . ?
C41 C51 H51 120.3 . . ?
C61 C51 H51 120.3 . . ?
C51 C61 C11 118.2(4) . . ?
C51 C61 C71 121.9(4) . . ?
C11 C61 C71 119.9(4) . . ?
C381 C71 C81 119.0(4) . . ?
C381 C71 C61 117.9(4) . . ?
C81 C71 C61 117.9(4) . . ?
C381 C71 Ni1 70.8(2) . . ?
C81 C71 Ni1 110.6(3) . . ?
C61 C71 Ni1 109.7(3) . . ?
C91 C81 C131 117.9(4) . . ?
C91 C81 C71 121.2(4) . . ?
C131 C81 C71 120.9(3) . . ?
C101 C91 C81 120.5(4) . . ?
C101 C91 H91 119.8 . . ?
C81 C91 H91 119.8 . . ?
C111 C101 C91 121.7(4) . . ?
C111 C101 H101 119.2 . . ?
C91 C101 H101 119.2 . . ?
C101 C111 C121 119.0(4) . . ?
C101 C111 H111 120.5 . . ?
C121 C111 H111 120.5 . . ?
C131 C121 C111 120.7(4) . . ?
C131 C121 H121 119.6 . . ?
C111 C121 H121 119.6 . . ?
C121 C131 C81 120.2(4) . . ?
C121 C131 P21 123.8(3) . . ?
C81 C131 P21 115.9(3) . . ?
C151 C141 C191 118.7(4) . . ?
C151 C141 P11 123.2(3) . . ?
C191 C141 P11 117.6(3) . . ?
C141 C151 C161 120.3(5) . . ?
C141 C151 H151 119.8 . . ?
C161 C151 H151 119.8 . . ?
C171 C161 C151 120.3(5) . . ?
C171 C161 H161 119.8 . . ?
C151 C161 H161 119.8 . . ?
C161 C171 C181 120.1(5) . . ?
C161 C171 H171 119.9 . . ?
C181 C171 H171 119.9 . . ?
C171 C181 C191 120.0(5) . . ?
C171 C181 H181 120.0 . . ?
C191 C181 H181 120.0 . . ?
C141 C191 C181 120.5(5) . . ?
C141 C191 H191 119.7 . . ?
C181 C191 H191 119.7 . . ?
C251 C201 C211 117.6(4) . . ?
C251 C201 P11 124.5(3) . . ?
C211 C201 P11 117.8(3) . . ?
C221 C211 C201 120.7(4) . . ?
C221 C211 H211 119.7 . . ?
C201 C211 H211 119.7 . . ?
C231 C221 C211 120.7(4) . . ?
C231 C221 H221 119.6 . . ?
C211 C221 H221 119.6 . . ?
C221 C231 C241 119.7(4) . . ?
C221 C231 H231 120.1 . . ?
C241 C231 H231 120.1 . . ?
C231 C241 C251 120.1(4) . . ?
C231 C241 H241 119.9 . . ?
C251 C241 H241 119.9 . . ?
C241 C251 C201 121.1(4) . . ?
C241 C251 H251 119.5 . . ?
C201 C251 H251 119.5 . . ?
C311 C261 C271 118.5(4) . . ?
C311 C261 P21 119.4(3) . . ?
C271 C261 P21 121.8(3) . . ?
C281 C271 C261 119.4(5) . . ?
C281 C271 H271 120.3 . . ?
C261 C271 H271 120.3 . . ?
C291 C281 C271 120.9(5) . . ?
C291 C281 H281 119.6 . . ?
C271 C281 H281 119.6 . . ?
C301 C291 C281 119.2(5) . . ?
C301 C291 H291 120.4 . . ?
C281 C291 H291 120.4 . . ?
C291 C301 C311 120.9(5) . . ?
C291 C301 H301 119.6 . . ?
C311 C301 H301 119.6 . . ?
C301 C311 C261 121.0(4) . . ?
C301 C311 H311 119.5 . . ?
C261 C311 H311 119.5 . . ?
C331 C321 C371 118.5(4) . . ?
C331 C321 P21 124.7(3) . . ?
C371 C321 P21 116.8(3) . . ?
C341 C331 C321 121.2(4) . . ?
C341 C331 H331 119.4 . . ?
C321 C331 H331 119.4 . . ?
C331 C341 C351 119.3(4) . . ?
C331 C341 H341 120.4 . . ?
C351 C341 H341 120.4 . . ?
C361 C351 C341 120.7(4) . . ?
C361 C351 H351 119.6 . . ?
C341 C351 H351 119.6 . . ?
C351 C361 C371 120.0(4) . . ?
C351 C361 H361 120.0 . . ?
C371 C361 H361 120.0 . . ?
C361 C371 C321 120.2(4) . . ?
C361 C371 H371 119.9 . . ?
C321 C371 H371 119.9 . . ?
C71 C381 Ni1 68.9(2) . . ?
C71 C381 H38A 121(3) . . ?
Ni1 C381 H38A 115(3) . . ?
C71 C381 H38B 119(2) . . ?
Ni1 C381 H38B 111(2) . . ?
H38A C381 H38B 114(3) . . ?
C12 P12 C132 100.53(18) . . ?
C12 P12 C72 105.16(18) . . ?
C132 P12 C72 100.24(18) . . ?
C12 P12 Ni1 116.15(13) . . ?
C132 P12 Ni1 117.81(12) . . ?
C72 P12 Ni1 114.67(14) . . ?
C62 C12 C22 118.1(4) . . ?
C62 C12 P12 126.1(3) . . ?
C22 C12 P12 115.7(3) . . ?
C32 C22 C12 121.5(4) . . ?
C32 C22 H22 119.2 . . ?
C12 C22 H22 119.2 . . ?
C42 C32 C22 119.4(4) . . ?
C42 C32 H32 120.3 . . ?
C22 C32 H32 120.3 . . ?
C52 C42 C32 119.8(4) . . ?
C52 C42 H42 120.1 . . ?
C32 C42 H42 120.1 . . ?
C42 C52 C62 121.0(4) . . ?
C42 C52 H52 119.5 . . ?
C62 C52 H52 119.5 . . ?
C12 C62 C52 120.2(4) . . ?
C12 C62 H62 119.9 . . ?
C52 C62 H62 119.9 . . ?
C82 C72 C122 117.5(4) . . ?
C82 C72 P12 119.6(3) . . ?
C122 C72 P12 122.9(3) . . ?
C72 C82 C92 121.2(4) . . ?
C72 C82 H82 119.4 . . ?
C92 C82 H82 119.4 . . ?
C102 C92 C82 120.4(5) . . ?
C102 C92 H92 119.8 . . ?
C82 C92 H92 119.8 . . ?
C92 C102 C112 119.8(4) . . ?
C92 C102 H102 120.1 . . ?
C112 C102 H102 120.1 . . ?
C102 C112 C122 120.5(4) . . ?
C102 C112 H112 119.8 . . ?
C122 C112 H112 119.8 . . ?
C112 C122 C72 120.7(4) . . ?
C112 C122 H122 119.7 . . ?
C72 C122 H122 119.7 . . ?
C182 C132 C142 117.2(4) . . ?
C182 C132 P12 125.0(3) . . ?
C142 C132 P12 117.7(3) . . ?
C152 C142 C132 121.0(4) . . ?
C152 C142 H142 119.5 . . ?
C132 C142 H142 119.5 . . ?
C142 C152 C162 121.0(4) . . ?
C142 C152 H152 119.5 . . ?
C162 C152 H152 119.5 . . ?
C152 C162 C172 119.5(4) . . ?
C152 C162 H162 120.3 . . ?
C172 C162 H162 120.3 . . ?
C162 C172 C182 119.9(4) . . ?
C162 C172 H172 120.1 . . ?
C182 C172 H172 120.1 . . ?
C172 C182 C132 121.4(4) . . ?
C172 C182 H182 119.3 . . ?
C132 C182 H182 119.3 . . ?

loop_
_geom_torsion_atom_site_label_1
_geom_torsion_atom_site_label_2
_geom_torsion_atom_site_label_3
_geom_torsion_atom_site_label_4
_geom_torsion
_geom_torsion_site_symmetry_1
_geom_torsion_site_symmetry_2
_geom_torsion_site_symmetry_3
_geom_torsion_site_symmetry_4
_geom_torsion_publ_flag
C141 P11 C11 C21 37.2(5) . . . . ?
C201 P11 C11 C21 -67.3(5) . . . . ?
Ni1 P11 C11 C21 161.4(4) . . . . ?
C141 P11 C11 C61 -144.4(3) . . . . ?
C201 P11 C11 C61 111.2(3) . . . . ?
Ni1 P11 C11 C61 -20.1(3) . . . . ?
C61 C11 C21 C31 5.0(8) . . . . ?
P11 C11 C21 C31 -176.6(4) . . . . ?
C11 C21 C31 C41 -1.6(9) . . . . ?
C21 C31 C41 C51 -1.7(10) . . . . ?
C31 C41 C51 C61 1.4(9) . . . . ?
C41 C51 C61 C11 2.0(8) . . . . ?
C41 C51 C61 C71 179.7(5) . . . . ?
C21 C11 C61 C51 -5.2(7) . . . . ?
P11 C11 C61 C51 176.3(4) . . . . ?
C21 C11 C61 C71 177.1(4) . . . . ?
P11 C11 C61 C71 -1.5(5) . . . . ?
C51 C61 C71 C381 -74.5(6) . . . . ?
C11 C61 C71 C381 103.2(5) . . . . ?
C51 C61 C71 C81 79.6(6) . . . . ?
C11 C61 C71 C81 -102.7(5) . . . . ?
C51 C61 C71 Ni1 -152.6(4) . . . . ?
C11 C61 C71 Ni1 25.1(5) . . . . ?
C381 C71 C81 C91 113.1(5) . . . . ?
C61 C71 C81 C91 -40.7(6) . . . . ?
Ni1 C71 C81 C91 -168.0(3) . . . . ?
C381 C71 C81 C131 -64.7(5) . . . . ?
C61 C71 C81 C131 141.5(4) . . . . ?
Ni1 C71 C81 C131 14.2(5) . . . . ?
C131 C81 C91 C101 0.4(6) . . . . ?
C71 C81 C91 C101 -177.4(4) . . . . ?
C81 C91 C101 C111 -1.6(7) . . . . ?
C91 C101 C111 C121 2.0(7) . . . . ?
C101 C111 C121 C131 -1.3(7) . . . . ?
C111 C121 C131 C81 0.1(6) . . . . ?
C111 C121 C131 P21 -176.6(3) . . . . ?
C91 C81 C131 C121 0.4(6) . . . . ?
C71 C81 C131 C121 178.2(4) . . . . ?
C91 C81 C131 P21 177.3(3) . . . . ?
C71 C81 C131 P21 -4.9(5) . . . . ?
C261 P21 C131 C121 -63.5(4) . . . . ?
C321 P21 C131 C121 41.9(4) . . . . ?
Ni1 P21 C131 C121 170.9(3) . . . . ?
C261 P21 C131 C81 119.7(3) . . . . ?
C321 P21 C131 C81 -134.9(3) . . . . ?
Ni1 P21 C131 C81 -5.9(3) . . . . ?
C11 P11 C141 C151 27.7(4) . . . . ?
C201 P11 C141 C151 131.3(4) . . . . ?
Ni1 P11 C141 C151 -84.0(4) . . . . ?
C11 P11 C141 C191 -159.6(3) . . . . ?
C201 P11 C141 C191 -56.0(4) . . . . ?
Ni1 P11 C141 C191 88.7(3) . . . . ?
C191 C141 C151 C161 0.5(6) . . . . ?
P11 C141 C151 C161 173.1(3) . . . . ?
C141 C151 C161 C171 0.6(7) . . . . ?
C151 C161 C171 C181 -0.9(7) . . . . ?
C161 C171 C181 C191 0.0(7) . . . . ?
C151 C141 C191 C181 -1.3(6) . . . . ?
P11 C141 C191 C181 -174.4(3) . . . . ?
C171 C181 C191 C141 1.1(7) . . . . ?
C11 P11 C201 C251 89.2(4) . . . . ?
C141 P11 C201 C251 -20.3(4) . . . . ?
Ni1 P11 C201 C251 -160.4(3) . . . . ?
C11 P11 C201 C211 -86.4(3) . . . . ?
C141 P11 C201 C211 164.1(3) . . . . ?
Ni1 P11 C201 C211 24.0(4) . . . . ?
C251 C201 C211 C221 1.6(6) . . . . ?
P11 C201 C211 C221 177.5(3) . . . . ?
C201 C211 C221 C231 -1.6(7) . . . . ?
C211 C221 C231 C241 1.8(7) . . . . ?
C221 C231 C241 C251 -2.0(7) . . . . ?
C231 C241 C251 C201 2.0(7) . . . . ?
C211 C201 C251 C241 -1.8(6) . . . . ?
P11 C201 C251 C241 -177.4(3) . . . . ?
C131 P21 C261 C311 160.1(3) . . . . ?
C321 P21 C261 C311 51.0(3) . . . . ?
Ni1 P21 C261 C311 -90.9(3) . . . . ?
C131 P21 C261 C271 -25.8(4) . . . . ?
C321 P21 C261 C271 -134.9(3) . . . . ?
Ni1 P21 C261 C271 83.3(3) . . . . ?
C311 C261 C271 C281 -1.1(6) . . . . ?
P21 C261 C271 C281 -175.3(3) . . . . ?
C261 C271 C281 C291 0.4(6) . . . . ?
C271 C281 C291 C301 -0.3(7) . . . . ?
C281 C291 C301 C311 0.9(7) . . . . ?
C291 C301 C311 C261 -1.6(7) . . . . ?
C271 C261 C311 C301 1.7(6) . . . . ?
P21 C261 C311 C301 176.0(3) . . . . ?
C131 P21 C321 C331 -69.9(4) . . . . ?
C261 P21 C321 C331 36.6(4) . . . . ?
Ni1 P21 C321 C331 177.5(3) . . . . ?
C131 P21 C321 C371 112.7(3) . . . . ?
C261 P21 C321 C371 -140.7(3) . . . . ?
Ni1 P21 C321 C371 0.1(4) . . . . ?
C371 C321 C331 C341 -3.6(6) . . . . ?
P21 C321 C331 C341 179.1(4) . . . . ?
C321 C331 C341 C351 1.5(7) . . . . ?
C331 C341 C351 C361 1.0(8) . . . . ?
C341 C351 C361 C371 -1.4(7) . . . . ?
C351 C361 C371 C321 -0.8(7) . . . . ?
C331 C321 C371 C361 3.2(6) . . . . ?
P21 C321 C371 C361 -179.3(3) . . . . ?
C81 C71 C381 Ni1 103.5(3) . . . . ?
C61 C71 C381 Ni1 -102.7(3) . . . . ?
C132 P12 C12 C62 -101.0(4) . . . . ?
C72 P12 C12 C62 2.8(4) . . . . ?
Ni1 P12 C12 C62 130.7(3) . . . . ?
C132 P12 C12 C22 77.7(3) . . . . ?
C72 P12 C12 C22 -178.5(3) . . . . ?
Ni1 P12 C12 C22 -50.6(3) . . . . ?
C62 C12 C22 C32 0.1(6) . . . . ?
P12 C12 C22 C32 -178.7(3) . . . . ?
C12 C22 C32 C42 -0.8(7) . . . . ?
C22 C32 C42 C52 0.7(7) . . . . ?
C32 C42 C52 C62 0.0(7) . . . . ?
C22 C12 C62 C52 0.6(6) . . . . ?
P12 C12 C62 C52 179.3(3) . . . . ?
C42 C52 C62 C12 -0.7(7) . . . . ?
C12 P12 C72 C82 109.8(3) . . . . ?
C132 P12 C72 C82 -146.3(3) . . . . ?
Ni1 P12 C72 C82 -19.1(4) . . . . ?
C12 P12 C72 C122 -74.0(4) . . . . ?
C132 P12 C72 C122 30.0(4) . . . . ?
Ni1 P12 C72 C122 157.2(3) . . . . ?
C122 C72 C82 C92 0.1(6) . . . . ?
P12 C72 C82 C92 176.5(3) . . . . ?
C72 C82 C92 C102 -0.8(6) . . . . ?
C82 C92 C102 C112 1.0(6) . . . . ?
C92 C102 C112 C122 -0.3(6) . . . . ?
C102 C112 C122 C72 -0.4(6) . . . . ?
C82 C72 C122 C112 0.5(6) . . . . ?
P12 C72 C122 C112 -175.8(3) . . . . ?
C12 P12 C132 C182 5.7(4) . . . . ?
C72 P12 C132 C182 -102.0(4) . . . . ?
Ni1 P12 C132 C182 133.0(3) . . . . ?
C12 P12 C132 C142 -176.9(3) . . . . ?
C72 P12 C132 C142 75.4(3) . . . . ?
Ni1 P12 C132 C142 -49.7(3) . . . . ?
C182 C132 C142 C152 -1.2(6) . . . . ?
P12 C132 C142 C152 -178.7(3) . . . . ?
C132 C142 C152 C162 1.1(6) . . . . ?
C142 C152 C162 C172 -0.7(7) . . . . ?
C152 C162 C172 C182 0.3(7) . . . . ?
C162 C172 C182 C132 -0.5(7) . . . . ?
C142 C132 C182 C172 0.8(6) . . . . ?
P12 C132 C182 C172 178.2(3) . . . . ?

_refine_diff_density_max         0.575
_refine_diff_density_min         -0.510
_refine_diff_density_rms         0.091

_shelx_res_file                  
;
TITL l1053a
    l1053a.res
    created by SHELXL-2018/3 at 10:25:12 on 28-May-2019
CELL 0.71073 9.57442 23.44532 21.34237 90.0 100.245 90.0
ZERR       4 0.00042  0.00068  0.00106  0.0   0.002  0.0
LATT 1
SYMM 0.5-x, y+0.5, 0.5-z
SFAC C H Ni P
UNIT 224 180 4 12
ABIN
MERG 0
TEMP -123
L.S. 15 0 29
FMAP 2
PLAN -20
ACTA
CONF
BOND $H
WGHT    0.070200
BASF   0.18854
FVAR       0.30436
NI1   3    0.439491    0.348824    0.205479    11.00000    0.01484    0.01616 =
         0.02313   -0.00047    0.00445   -0.00209
P11   4    0.302786    0.310542    0.124586    11.00000    0.02094    0.02141 =
         0.02319   -0.00080    0.00491   -0.00529
P21   4    0.401668    0.438969    0.221589    11.00000    0.01629    0.01704 =
         0.02987   -0.00184    0.00319   -0.00086
C11   1    0.435220    0.292073    0.075972    11.00000    0.03291    0.03340 =
         0.02232   -0.00111    0.00907   -0.00203
C21   1    0.419592    0.253241    0.026481    11.00000    0.04706    0.04197 =
         0.03944   -0.01094    0.01562   -0.01622
AFIX  43
H21   2    0.331050    0.234626    0.013473    11.00000   -1.20000
AFIX   0
C31   1    0.532342    0.241182   -0.004437    11.00000    0.08300    0.06060 =
         0.05636   -0.03428    0.04763   -0.02602
AFIX  43
H31   2    0.522486    0.213810   -0.037754    11.00000   -1.20000
AFIX   0
C41   1    0.658780    0.269787    0.014272    11.00000    0.07129    0.07629 =
         0.06584   -0.02917    0.04694   -0.00800
AFIX  43
H41   2    0.736839    0.260950   -0.005950    11.00000   -1.20000
AFIX   0
C51   1    0.675763    0.311032    0.061637    11.00000    0.04012    0.05696 =
         0.05775   -0.01083    0.02614   -0.01044
AFIX  43
H51   2    0.763512    0.330620    0.072846    11.00000   -1.20000
AFIX   0
C61   1    0.561992    0.323597    0.092911    11.00000    0.03299    0.03428 =
         0.02814   -0.00370    0.01237   -0.00389
C71   1    0.574306    0.368239    0.145569    11.00000    0.01946    0.03254 =
         0.03210   -0.00058    0.00944   -0.00320
C81   1    0.559875    0.430445    0.126148    11.00000    0.01628    0.03212 =
         0.02765    0.00312    0.00095   -0.00795
C91   1    0.621766    0.451442    0.076383    11.00000    0.02661    0.05464 =
         0.02987    0.00608    0.00327   -0.00996
AFIX  43
H91   2    0.670669    0.426189    0.052977    11.00000   -1.20000
AFIX   0
C101  1    0.612402    0.509137    0.060757    11.00000    0.02979    0.05851 =
         0.03889    0.02007    0.00749   -0.01685
AFIX  43
H101  2    0.657404    0.522756    0.027431    11.00000   -1.20000
AFIX   0
C111  1    0.540742    0.546338    0.091877    11.00000    0.04015    0.03577 =
         0.04567    0.01163   -0.00281   -0.01633
AFIX  43
H111  2    0.532886    0.585331    0.079653    11.00000   -1.20000
AFIX   0
C121  1    0.478576    0.526538    0.142192    11.00000    0.03264    0.02164 =
         0.04049    0.00227    0.00032   -0.01110
AFIX  43
H121  2    0.429719    0.552457    0.164854    11.00000   -1.20000
AFIX   0
C131  1    0.487398    0.469458    0.159425    11.00000    0.02379    0.02863 =
         0.02534   -0.00387    0.00149   -0.00780
C141  1    0.208040    0.244772    0.136629    11.00000    0.03477    0.02469 =
         0.01803   -0.00098    0.00067   -0.01566
C151  1    0.268333    0.191027    0.136366    11.00000    0.04656    0.02800 =
         0.02579   -0.00120   -0.00627   -0.01361
AFIX  43
H151  2    0.359396    0.186792    0.125095    11.00000   -1.20000
AFIX   0
C161  1    0.195757    0.143021    0.152612    11.00000    0.07893    0.02761 =
         0.02959    0.00040    0.00288   -0.01607
AFIX  43
H161  2    0.238150    0.106377    0.152732    11.00000   -1.20000
AFIX   0
C171  1    0.063801    0.148586    0.168356    11.00000    0.08169    0.04649 =
         0.02963    0.00237    0.00490   -0.03966
AFIX  43
H171  2    0.014457    0.115761    0.178792    11.00000   -1.20000
AFIX   0
C181  1    0.002724    0.201537    0.169079    11.00000    0.04723    0.06124 =
         0.03984   -0.00110    0.00960   -0.03700
AFIX  43
H181  2   -0.088787    0.205323    0.179999    11.00000   -1.20000
AFIX   0
C191  1    0.075335    0.249881    0.153727    11.00000    0.03733    0.03530 =
         0.03502   -0.00384    0.00866   -0.01615
AFIX  43
H191  2    0.033495    0.286506    0.155013    11.00000   -1.20000
AFIX   0
C201  1    0.170162    0.346432    0.063646    11.00000    0.01933    0.03577 =
         0.02355   -0.00038    0.00467   -0.00046
C211  1    0.188319    0.404628    0.053297    11.00000    0.01704    0.03102 =
         0.03384    0.00665    0.00222   -0.00365
AFIX  43
H211  2    0.264744    0.424528    0.078503    11.00000   -1.20000
AFIX   0
C221  1    0.095948    0.433609    0.006627    11.00000    0.02787    0.04196 =
         0.03635    0.01239    0.00465    0.00533
AFIX  43
H221  2    0.108303    0.473361    0.000934    11.00000   -1.20000
AFIX   0
C231  1   -0.012051    0.405766   -0.031053    11.00000    0.02447    0.06141 =
         0.03220    0.00156   -0.00275    0.00546
AFIX  43
H231  2   -0.073193    0.425737   -0.063707    11.00000   -1.20000
AFIX   0
C241  1   -0.032559    0.348274   -0.021668    11.00000    0.02845    0.05599 =
         0.03335   -0.00583   -0.00623   -0.00531
AFIX  43
H241  2   -0.109769    0.328946   -0.047031    11.00000   -1.20000
AFIX   0
C251  1    0.059138    0.318794    0.024600    11.00000    0.03290    0.03704 =
         0.03023   -0.00590    0.00229   -0.00386
AFIX  43
H251  2    0.045937    0.279020    0.029736    11.00000   -1.20000
AFIX   0
C261  1    0.490514    0.476122    0.293090    11.00000    0.02511    0.01222 =
         0.03038    0.00176   -0.00440    0.00255
C271  1    0.627676    0.498442    0.297662    11.00000    0.03080    0.02174 =
         0.03994   -0.00043   -0.00348    0.00048
AFIX  43
H271  2    0.674726    0.497130    0.262073    11.00000   -1.20000
AFIX   0
C281  1    0.694615    0.522617    0.354922    11.00000    0.03678    0.02337 =
         0.06044   -0.00130   -0.02279   -0.00375
AFIX  43
H281  2    0.787387    0.537999    0.358017    11.00000   -1.20000
AFIX   0
C291  1    0.627505    0.524497    0.407417    11.00000    0.05586    0.03405 =
         0.03972   -0.00468   -0.01968    0.00748
AFIX  43
H291  2    0.673965    0.540862    0.446302    11.00000   -1.20000
AFIX   0
C301  1    0.493947    0.502553    0.402509    11.00000    0.05738    0.03594 =
         0.03347   -0.00188   -0.00625    0.01301
AFIX  43
H301  2    0.446990    0.504216    0.438111    11.00000   -1.20000
AFIX   0
C311  1    0.426226    0.477986    0.346530    11.00000    0.02963    0.02904 =
         0.03663    0.00214    0.00130    0.00508
AFIX  43
H311  2    0.334245    0.462102    0.344489    11.00000   -1.20000
AFIX   0
C321  1    0.224783    0.471236    0.210799    11.00000    0.01959    0.01807 =
         0.02690    0.00277    0.00258    0.00212
C331  1    0.198167    0.528000    0.223073    11.00000    0.02683    0.02501 =
         0.03662   -0.00184    0.00260   -0.00014
AFIX  43
H331  2    0.275313    0.552605    0.238762    11.00000   -1.20000
AFIX   0
C341  1    0.061480    0.549320    0.212870    11.00000    0.03642    0.02645 =
         0.05390    0.00076    0.00449    0.01246
AFIX  43
H341  2    0.044854    0.588450    0.220476    11.00000   -1.20000
AFIX   0
C351  1   -0.051071    0.513039    0.191433    11.00000    0.02146    0.04122 =
         0.06500    0.00458    0.00647    0.00999
AFIX  43
H351  2   -0.145159    0.527605    0.183680    11.00000   -1.20000
AFIX   0
C361  1   -0.028051    0.456122    0.181248    11.00000    0.02056    0.03936 =
         0.05516   -0.00100    0.00621   -0.00075
AFIX  43
H361  2   -0.106194    0.431461    0.167437    11.00000   -1.20000
AFIX   0
C371  1    0.108822    0.434800    0.191109    11.00000    0.02488    0.02550 =
         0.03555   -0.00176    0.00770    0.00080
AFIX  43
H371  2    0.124438    0.395405    0.184547    11.00000   -1.20000
AFIX   0
C381  1    0.652952    0.354119    0.205307    11.00000    0.01277    0.02639 =
         0.03390    0.00478    0.00804    0.00175
H38A  2    0.706637    0.316780    0.211867    11.00000    0.04925
H38B  2    0.698104    0.386089    0.234413    11.00000    0.02690
P12   4    0.442882    0.297145    0.289564    11.00000    0.01711    0.02274 =
         0.02264    0.00134    0.00371   -0.00224
C12   1    0.270624    0.272741    0.304592    11.00000    0.02090    0.02754 =
         0.02045    0.00056    0.00298   -0.00438
C22   1    0.167135    0.314795    0.303048    11.00000    0.02501    0.03343 =
         0.03360    0.00413    0.00833    0.00094
AFIX  43
H22   2    0.189163    0.353007    0.293638    11.00000   -1.20000
AFIX   0
C32   1    0.032677    0.302134    0.314938    11.00000    0.02561    0.04739 =
         0.04797   -0.00336    0.01502   -0.00254
AFIX  43
H32   2   -0.036054    0.331467    0.314184    11.00000   -1.20000
AFIX   0
C42   1   -0.000341    0.246524    0.327875    11.00000    0.02934    0.06502 =
         0.04212   -0.01055    0.01406   -0.01856
AFIX  43
H42   2   -0.092396    0.237320    0.335617    11.00000   -1.20000
AFIX   0
C52   1    0.100151    0.204652    0.329509    11.00000    0.04166    0.03908 =
         0.04980   -0.00463    0.01936   -0.02215
AFIX  43
H52   2    0.076996    0.166447    0.338403    11.00000   -1.20000
AFIX   0
C62   1    0.235798    0.217307    0.318313    11.00000    0.03230    0.02948 =
         0.03567   -0.00142    0.00943   -0.00786
AFIX  43
H62   2    0.304559    0.187864    0.320090    11.00000   -1.20000
AFIX   0
C72   1    0.552531    0.232304    0.292710    11.00000    0.01587    0.02245 =
         0.03619   -0.00534    0.00482   -0.00754
C82   1    0.589443    0.211135    0.237015    11.00000    0.02689    0.02816 =
         0.04210    0.00009    0.00609   -0.00241
AFIX  43
H82   2    0.553335    0.229133    0.197578    11.00000   -1.20000
AFIX   0
C92   1    0.678263    0.164091    0.238010    11.00000    0.02273    0.02653 =
         0.06316   -0.01071    0.01479   -0.00686
AFIX  43
H92   2    0.701120    0.150008    0.199335    11.00000   -1.20000
AFIX   0
C102  1    0.732518    0.138163    0.293956    11.00000    0.01943    0.02148 =
         0.07267    0.00080    0.00707    0.00071
AFIX  43
H102  2    0.794299    0.106392    0.294484    11.00000   -1.20000
AFIX   0
C112  1    0.697670    0.158088    0.350011    11.00000    0.02768    0.02348 =
         0.05463    0.00946    0.00414   -0.00513
AFIX  43
H112  2    0.735285    0.139804    0.389098    11.00000   -1.20000
AFIX   0
C122  1    0.608325    0.204514    0.349723    11.00000    0.02769    0.02261 =
         0.04254    0.00543    0.00836   -0.00237
AFIX  43
H122  2    0.584612    0.217659    0.388613    11.00000   -1.20000
AFIX   0
C132  1    0.516401    0.328966    0.366993    11.00000    0.02509    0.01443 =
         0.02147    0.00585   -0.00154    0.00313
C142  1    0.649360    0.355646    0.373355    11.00000    0.02458    0.03042 =
         0.02670    0.00190   -0.00341    0.00016
AFIX  43
H142  2    0.696538    0.357282    0.337821    11.00000   -1.20000
AFIX   0
C152  1    0.712167    0.379387    0.430102    11.00000    0.03838    0.03086 =
         0.03666    0.00298   -0.00815   -0.00778
AFIX  43
H152  2    0.801467    0.397825    0.433104    11.00000   -1.20000
AFIX   0
C162  1    0.647995    0.376920    0.482636    11.00000    0.05271    0.02674 =
         0.03141   -0.00312   -0.00977    0.00310
AFIX  43
H162  2    0.692970    0.393168    0.521842    11.00000   -1.20000
AFIX   0
C172  1    0.517525    0.350633    0.478050    11.00000    0.05891    0.03916 =
         0.02560    0.00011    0.00907    0.00012
AFIX  43
H172  2    0.472062    0.348901    0.514107    11.00000   -1.20000
AFIX   0
C182  1    0.453010    0.326785    0.420781    11.00000    0.03769    0.03109 =
         0.02795    0.00121    0.00996    0.00130
AFIX  43
H182  2    0.363556    0.308548    0.418174    11.00000   -1.20000
AFIX   0
HKLF 5


REM  l1053a
REM wR2 = 0.1558, GooF = S = 1.018, Restrained GooF = 1.018 for all data
REM R1 = 0.0669 for 7764 Fo > 4sig(Fo) and 0.1360 for all 12991 data
REM 550 parameters refined using 0 restraints

END

WGHT      0.0699      0.0000

REM Highest difference peak  0.575,  deepest hole -0.510,  1-sigma level  0.091
Q1    1   0.4567  0.3361  0.1596  11.00000  0.05    0.57
Q2    1   0.4173  0.3290  0.2717  11.00000  0.05    0.56
Q3    1   0.3806  0.3431  0.2398  11.00000  0.05    0.48
Q4    1   0.4045  0.4443  0.1816  11.00000  0.05    0.45
Q5    1   0.4658  0.3130  0.3381  11.00000  0.05    0.44
Q6    1   0.3801  0.3417  0.1554  11.00000  0.05    0.43
Q7    1   0.5872  0.2851  0.1772  11.00000  0.05    0.42
Q8    1   0.4186  0.3782  0.1736  11.00000  0.05    0.41
Q9    1   0.4396  0.3119  0.2396  11.00000  0.05    0.41
Q10   1   0.6613  0.2494  0.0794  11.00000  0.05    0.41
Q11   1   0.4666  0.4487  0.2726  11.00000  0.05    0.41
Q12   1   0.4603  0.3418  0.3823  11.00000  0.05    0.41
Q13   1   0.5049  0.3106  0.3973  11.00000  0.05    0.38
Q14   1   0.3980  0.3137  0.1788  11.00000  0.05    0.38
Q15   1   0.3853  0.3043  0.0980  11.00000  0.05    0.37
Q16   1   0.5152  0.3423  0.2594  11.00000  0.05    0.37
Q17   1   0.5331  0.2608  0.2795  11.00000  0.05    0.37
Q18   1   0.3732  0.4018  0.1964  11.00000  0.05    0.36
Q19   1   0.1120  0.2681  0.2000  11.00000  0.05    0.33
Q20   1   0.6692  0.1370  0.3180  11.00000  0.05    0.33
;
_shelx_res_checksum              14024

_shelx_hkl_file                  
;
   1   0   0 3.09086 1.28026  -2
   1   0   0 3.09086 1.28026   1
   2   0   0 9999.99 195.605  -2
   2   0   0 9999.99 195.605   1
   3   0   0 -1.9912 3.29750  -2
   3   0   0 -1.9912 3.29750   1
   4   0   0 390.043 8.99674  -2
   4   0   0 390.043 8.99674   1
   5   0   0 1.38479 5.09687  -2
   5   0   0 1.38479 5.09687   1
   6   0   0 338.618 10.6790  -2
   6   0   0 338.618 10.6790   1
   7   0   0 4.95338 8.48703  -2
   7   0   0 4.95338 8.48703   1
   8   0   0 1045.46 36.5855  -2
   8   0   0 1045.46 36.5855   1
   9   0   0 -0.1874 22.9534  -2
   9   0   0 -0.1874 22.9534   1
  10   0   0 -6.4656 25.6169  -2
  10   0   0 -6.4656 25.6169   1
  11   0   0 -4.6222 12.5605   1
  12   0   0 15.9548 14.7590   1
   1   1   0 3464.07 45.2147   1
   2   1   0 1868.98 28.0547  -2
   2   1   0 1868.98 28.0547   1
   3   1   0 -0.4587 2.58520  -2
   3   1   0 -0.4587 2.58520   1
   4   1   0 1176.68 17.6268  -2
   4   1   0 1176.68 17.6268   1
   5   1   0 134.072 4.87371  -2
   5   1   0 134.072 4.87371   1
   6   1   0 287.523 6.87612  -2
   6   1   0 287.523 6.87612   1
   7   1   0 26.5748 7.00532  -2
   7   1   0 26.5748 7.00532   1
   8   1   0 5.09679 13.1885  -2
   8   1   0 5.09679 13.1885   1
   9   1   0 34.1007 24.0520  -2
   9   1   0 34.1007 24.0520   1
  10   1   0 26.3320 26.8707  -2
  10   1   0 26.3320 26.8707   1
  11   1   0 12.2772 9.10103   1
  12   1   0 4.80410 11.1358   1
   0   2   0 892.157 14.5906   1
   1   2   0 812.398 11.0892   1
   2   2   0 242.674 3.69231   1
   3   2   0 1129.08 48.1148  -2
   3   2   0 1129.08 48.1148   1
   4   2   0 266.287 8.44729  -2
   4   2   0 266.287 8.44729   1
   5   2   0 485.550 9.56528  -2
   5   2   0 485.550 9.56528   1
   6   2   0 43.5652 5.52576  -2
   6   2   0 43.5652 5.52576   1
   7   2   0 39.6604 9.86825  -2
   7   2   0 39.6604 9.86825   1
   8   2   0 547.573 19.3089  -2
   8   2   0 547.573 19.3089   1
   9   2   0 252.834 30.6477  -2
   9   2   0 252.834 30.6477   1
  10   2   0 173.862 31.3622  -2
  10   2   0 173.862 31.3622   1
  11   2   0 3.85192 9.04218   1
  12   2   0 1.80131 9.98814   1
   0   3   0 3.01433 1.16227   1
   1   3   0 1579.92 20.1853   1
   2   3   0 1.30809 1.22312   1
   3   3   0 213.214 4.05295   1
   4   3   0 640.470 10.3151   1
   5   3   0 -1.6885 2.76592   1
   6   3   0 7.28133 2.91761   1
   7   3   0 911.879 25.9600  -2
   7   3   0 911.879 25.9600   1
   8   3   0 13.5149 5.58725   1
   9   3   0 401.205 35.8000  -2
   9   3   0 401.205 35.8000   1
  10   3   0 0.53649 7.86770   1
  11   3   0 69.8058 10.2297   1
  12   3   0 24.1853 10.6190   1
   0   4   0 1880.20 28.4810   1
   1   4   0 21.3915 1.16750   1
   2   4   0 853.222 12.1034   1
   3   4   0 195.143 4.00545   1
   4   4   0 60.3404 3.01951   1
   5   4   0 568.528 9.65736   1
   6   4   0 1.50063 2.94138   1
   7   4   0 716.284 13.3258   1
   8   4   0 185.024 8.15872   1
   9   4   0 14.8170 7.39090   1
  10   4   0 89.0635 9.34706   1
  11   4   0 72.5222 10.1225   1
  12   4   0 0.39484 10.2429   1
   0   5   0 4.49474 1.64503   1
   1   5   0 1493.96 15.6159   1
   2   5   0 235.976 5.01642   1
   3   5   0 28.6850 4.50761   1
   4   5   0 996.583 16.1416   1
   5   5   0 136.927 4.09955   1
   6   5   0 88.0574 3.84723   1
   7   5   0 8.62859 3.86550   1
   8   5   0 9.69878 5.21897   1
   9   5   0 5.45404 6.98722   1
  10   5   0 -2.3481 7.63182   1
  11   5   0 2.50265 8.97609   1
  12   5   0 104.090 11.8708   1
   0   6   0 6144.14 92.1438   1
   1   6   0 1373.34 16.1377   1
   2   6   0 119.945 3.95534   1
   3   6   0 1177.57 20.4654   1
   4   6   0 117.835 7.07204   1
   5   6   0 11.0525 2.53459   1
   6   6   0 111.806 4.02430   1
   7   6   0 4.00960 3.85569   1
   8   6   0 303.256 9.26273   1
   9   6   0 28.0636 7.15951   1
  10   6   0 118.400 9.57075   1
  11   6   0 13.2987 9.02732   1
  12   6   0 6.67500 12.2140   1
   0   7   0 -0.3018 1.99951   1
   1   7   0 1879.45 22.9459   1
   2   7   0 680.902 12.5755   1
   3   7   0 243.267 6.21465   1
   4   7   0 54.0621 6.24662   1
   5   7   0 110.470 6.19150   1
   6   7   0 397.319 8.50397   1
   7   7   0 29.3212 4.14966   1
   8   7   0 31.3738 5.54937   1
   9   7   0 48.4662 6.69813   1
  10   7   0 11.8265 7.84811   1
  11   7   0 0.09371 8.50854   1
   0   8   0 270.548 5.70157   1
   1   8   0 195.317 3.76240   1
   2   8   0 98.3651 2.55994   1
   3   8   0 50.5641 3.85065   1
   4   8   0 89.5651 6.90539   1
   5   8   0 40.8504 5.19520   1
   6   8   0 42.4955 5.86247   1
   7   8   0 -3.7779 5.92445   1
   8   8   0 46.8806 5.72481   1
   9   8   0 18.0962 6.24336   1
  10   8   0 48.5370 8.27268   1
  11   8   0 51.8930 13.5740   1
   0   9   0 -4.5648 2.16892   1
   1   9   0 200.482 4.33419   1
   2   9   0 4.27077 1.95563   1
   3   9   0 462.007 9.96191   1
   4   9   0 669.939 14.7543   1
   5   9   0 141.527 6.76392   1
   6   9   0 28.4960 5.85128   1
   7   9   0 65.0702 7.16297   1
   8   9   0 19.5041 7.21220   1
   9   9   0 31.2279 8.95164   1
  10   9   0 1.39528 11.3292   1
  11   9   0 -13.368 12.2817   1
   0  10   0 1244.57 21.2997   1
   1  10   0 135.919 3.86606   1
   2  10   0 382.823 7.05546   1
   3  10   0 38.7550 3.84600   1
   4  10   0 2.03657 4.14620   1
   5  10   0 195.802 7.74043   1
   6  10   0 104.618 7.13960   1
   7  10   0 8.78337 6.48220   1
   8  10   0 20.7541 7.33612   1
   9  10   0 51.4297 9.61052   1
  10  10   0 45.1621 12.5100   1
  11  10   0 13.4576 13.3674   1
   0  11   1 1.55845 10.2591  -2
   0  11   0 1.55845 10.2591   1
   1  11   0 233.244 5.50435   1
   2  11   1 253.842 13.2856  -2
   2  11   0 253.842 13.2856   1
   3  11   1 57.0744 14.1108  -2
   3  11   0 57.0744 14.1108   1
   4  11   1 488.161 23.7391  -2
   4  11   0 488.161 23.7391   1
  -4  11   1 473.970 28.0627  -2
   4  11   0 473.970 28.0627   1
   5  11   0 64.6739 5.90594   1
   6  11   0 45.2794 6.40923   1
   7  11   0 6.35718 6.60907   1
   8  11   0 46.6125 7.90851   1
   9  11   0 2.49960 8.81570   1
  10  11   0 -20.485 11.4277   1
  11  11   0 15.3272 18.1941   1
   0  12   1 30.8318 4.14276  -2
   0  12   0 30.8318 4.14276   1
  -1  12   1 28.1841 5.19596  -2
   1  12   0 28.1841 5.19596   1
   1  12   1 54.5027 6.61063  -2
   1  12   0 54.5027 6.61063   1
  -2  12   1 146.756 8.03336  -2
   2  12   0 146.756 8.03336   1
   2  12   1 87.7225 5.01377  -2
   2  12   0 87.7225 5.01377   1
  -3  12   1 140.605 8.46845  -2
   3  12   0 140.605 8.46845   1
   3  12   1 155.402 14.1345  -2
   3  12   0 155.402 14.1345   1
  -4  12   1 -9.2334 7.19202  -2
   4  12   0 -9.2334 7.19202   1
   4  12   1 220.669 14.4366  -2
   4  12   0 220.669 14.4366   1
  -5  12   1 166.057 10.4670  -2
   5  12   0 166.057 10.4670   1
   5  12   1 190.634 9.92550  -2
   5  12   0 190.634 9.92550   1
  -6  12   1 69.6083 10.3789  -2
   6  12   0 69.6083 10.3789   1
   6  12   1 112.058 15.5974  -2
   6  12   0 112.058 15.5974   1
  -7  12   1 114.460 13.5955  -2
   7  12   0 114.460 13.5955   1
  -8  12   1 16.9472 24.7001  -2
   8  12   0 16.9472 24.7001   1
   9  12   0 -3.0029 8.83859   1
  10  12   0 -19.455 15.5631   1
  11  12   0 21.0505 18.6880   1
   0  13   1 -3.6904 2.85636  -2
   0  13   0 -3.6904 2.85636   1
  -1  13   1 118.038 5.62271  -2
   1  13   0 118.038 5.62271   1
   1  13   1 120.166 6.93998  -2
   1  13   0 120.166 6.93998   1
  -2  13   1 24.5595 5.52085  -2
   2  13   0 24.5595 5.52085   1
   2  13   1 18.5788 3.88583  -2
   2  13   0 18.5788 3.88583   1
  -3  13   1 54.1230 6.75673  -2
   3  13   0 54.1230 6.75673   1
   3  13   1 95.0419 5.31038  -2
   3  13   0 95.0419 5.31038   1
   4  13   1 223.937 10.4128  -2
   4  13   0 223.937 10.4128   1
  -4  13   1 246.259 10.5055  -2
   4  13   0 246.259 10.5055   1
  -5  13   1 190.199 10.8385  -2
   5  13   0 190.199 10.8385   1
   5  13   1 193.428 10.4683  -2
   5  13   0 193.428 10.4683   1
  -6  13   1 208.110 12.3336  -2
   6  13   0 208.110 12.3336   1
   6  13   1 85.6445 14.9537  -2
   6  13   0 85.6445 14.9537   1
  -7  13   1 51.4368 11.1147  -2
   7  13   0 51.4368 11.1147   1
  -8  13   1 -7.6814 11.3962  -2
   8  13   0 -7.6814 11.3962   1
  -9  13   1 -1.2453 27.3013  -2
   9  13   0 -1.2453 27.3013   1
 -10  13   1 73.0402 22.8060  -2
  10  13   0 73.0402 22.8060   1
 -11  13   1 72.8408 37.4362  -2
  11  13   0 72.8408 37.4362   1
   0  14   1 336.274 8.39789  -2
   0  14   0 336.274 8.39789   1
   1  14   1 87.2494 6.48830  -2
   1  14   0 87.2494 6.48830   1
  -1  14   1 86.4988 5.01548  -2
   1  14   0 86.4988 5.01548   1
  -2  14   1 194.120 7.98353  -2
   2  14   0 194.120 7.98353   1
   2  14   1 230.994 7.30974  -2
   2  14   0 230.994 7.30974   1
   3  14   1 72.4554 4.85150  -2
   3  14   0 72.4554 4.85150   1
  -3  14   1 67.7671 6.69711  -2
   3  14   0 67.7671 6.69711   1
  -4  14   1 324.763 11.8934  -2
   4  14   0 324.763 11.8934   1
   4  14   1 250.459 12.1372  -2
   4  14   0 250.459 12.1372   1
   5  14   1 49.9719 13.2738  -2
   5  14   0 49.9719 13.2738   1
  -5  14   1 123.368 9.79739  -2
   5  14   0 123.368 9.79739   1
  -6  14   1 410.859 15.4290  -2
   6  14   0 410.859 15.4290   1
  -7  14   1 8.63619 10.5490  -2
   7  14   0 8.63619 10.5490   1
  -8  14   1 -2.1981 11.6901  -2
   8  14   0 -2.1981 11.6901   1
  -9  14   1 20.7499 15.2685  -2
   9  14   0 20.7499 15.2685   1
 -10  14   1 74.2079 23.1893  -2
  10  14   0 74.2079 23.1893   1
   0  15   1 -3.9447 3.87313  -2
   0  15   0 -3.9447 3.87313   1
  -1  15   1 246.233 7.76840  -2
   1  15   0 246.233 7.76840   1
   1  15   1 315.868 11.4288  -2
   1  15   0 315.868 11.4288   1
   2  15   1 16.4231 5.08026  -2
   2  15   0 16.4231 5.08026   1
  -2  15   1 22.5264 5.86726  -2
   2  15   0 22.5264 5.86726   1
   3  15   1 119.151 8.09450  -2
   3  15   0 119.151 8.09450   1
  -3  15   1 186.663 9.23153  -2
   3  15   0 186.663 9.23153   1
  -4  15   1 355.494 12.7839  -2
   4  15   0 355.494 12.7839   1
   4  15   1 325.466 21.1840  -2
   4  15   0 325.466 21.1840   1
  -5  15   1 22.0943 8.82187  -2
   5  15   0 22.0943 8.82187   1
  -6  15   1 54.9603 10.4555  -2
   6  15   0 54.9603 10.4555   1
  -7  15   1 48.5598 11.3886  -2
   7  15   0 48.5598 11.3886   1
  -8  15   1 19.3865 12.1396  -2
   8  15   0 19.3865 12.1396   1
  -9  15   1 61.8401 16.3193  -2
   9  15   0 61.8401 16.3193   1
 -10  15   1 19.9320 22.8578  -2
  10  15   0 19.9320 22.8578   1
   0  16   1 37.2430 5.25379  -2
   0  16   0 37.2430 5.25379   1
   1  16   1 96.8693 8.58310  -2
   1  16   0 96.8693 8.58310   1
  -1  16   1 72.6116 6.82583  -2
   1  16   0 72.6116 6.82583   1
  -2  16   1 154.201 8.80216  -2
   2  16   0 154.201 8.80216   1
   2  16   1 111.381 8.35801  -2
   2  16   0 111.381 8.35801   1
  -3  16   1 207.115 10.3523  -2
   3  16   0 207.115 10.3523   1
   3  16   1 262.267 21.8987  -2
   3  16   0 262.267 21.8987   1
  -4  16   1 185.719 10.9775  -2
   4  16   0 185.719 10.9775   1
  -5  16   1 332.069 14.2786  -2
   5  16   0 332.069 14.2786   1
  -6  16   1 3.42391 10.5161  -2
   6  16   0 3.42391 10.5161   1
  -7  16   1 2.54227 11.4136  -2
   7  16   0 2.54227 11.4136   1
  -8  16   1 66.9367 13.4774  -2
   8  16   0 66.9367 13.4774   1
  -9  16   1 37.1554 16.8472  -2
   9  16   0 37.1554 16.8472   1
 -10  16   1 162.924 26.4020  -2
  10  16   0 162.924 26.4020   1
   0  17   1 8.05812 6.38826  -2
   0  17   0 8.05812 6.38826   1
  -1  17   1 247.051 11.5159  -2
   1  17   0 247.051 11.5159   1
   1  17   1 284.023 24.1439  -2
   1  17   0 284.023 24.1439   1
  -2  17   1 38.3549 9.06064  -2
   2  17   0 38.3549 9.06064   1
  -3  17   1 272.387 12.2106  -2
   3  17   0 272.387 12.2106   1
  -4  17   1 318.200 13.8484  -2
   4  17   0 318.200 13.8484   1
  -5  17   1 27.0950 10.7645  -2
   5  17   0 27.0950 10.7645   1
  -6  17   1 17.9765 11.4867  -2
   6  17   0 17.9765 11.4867   1
  -7  17   1 35.1058 12.6196  -2
   7  17   0 35.1058 12.6196   1
  -8  17   1 44.3692 13.8723  -2
   8  17   0 44.3692 13.8723   1
  -9  17   1 292.811 21.6502  -2
   9  17   0 292.811 21.6502   1
 -10  17   1 13.8739 34.5669  -2
  10  17   0 13.8739 34.5669   1
   0  18   0 376.636 11.1893   1
   1  18   0 13.5027 4.62561   1
   2  18   0 -1.0400 4.75738   1
   3  18   0 58.2626 4.82067   1
  -4  18   1 169.614 17.4680  -2
   4  18   0 169.614 17.4680   1
  -5  18   1 134.154 15.1651  -2
   5  18   0 134.154 15.1651   1
  -6  18   1 3.73469 17.5796  -2
   6  18   0 3.73469 17.5796   1
  -7  18   1 159.451 17.3392  -2
   7  18   0 159.451 17.3392   1
  -8  18   1 42.8791 21.2915  -2
   8  18   0 42.8791 21.2915   1
   9  18   0 16.3469 14.3487   1
   0  19   0 6.13388 9.70636   1
   1  19   0 66.6424 5.63418   1
   2  19   0 34.4852 5.44359   1
   3  19   0 108.681 6.58914   1
   4  19   0 203.232 9.63384   1
   5  19   0 110.788 10.5253   1
   6  19   0 225.313 13.2419   1
   7  19   0 29.4859 10.6211   1
   8  19   0 14.8537 11.4638   1
   9  19   0 26.5961 13.1740   1
   0  20   0 578.960 24.1098   1
   1  20   0 30.9813 5.85196   1
   2  20   0 236.076 8.44859   1
   3  20   0 300.851 9.47139   1
   4  20   0 36.6115 7.46669   1
   5  20   0 10.5989 9.05495   1
   6  20   0 25.9895 10.2483   1
   7  20   0 18.8849 10.9578   1
   8  20   0 113.842 13.7605   1
   9  20   0 27.5716 13.6575   1
   0  21   0 1.58182 10.7448   1
   1  21   0 -7.2646 7.45192   1
   2  21   0 147.172 8.14746   1
   3  21   0 162.275 7.75808   1
   4  21   0 490.498 14.7480   1
   5  21   0 18.2406 9.31588   1
   6  21   0 43.6722 10.7868   1
   7  21   0 17.4878 11.2246   1
   8  21   0 5.37077 12.1844   1
   0  22   0 306.187 18.2485   1
   1  22   0 103.064 9.52327   1
   2  22   0 220.407 11.3197   1
   3  22   0 166.489 8.71802   1
   4  22   0 2.76218 8.24467   1
   5  22   0 88.5801 11.0581   1
   6  22   0 35.1057 10.9555   1
   7  22   0 -4.7105 10.9977   1
   8  22   0 29.0225 13.0497   1
   0  23   0 -2.3036 11.7205   1
   1  23   0 259.876 12.5246   1
   2  23   0 9.22472 8.22871   1
   3  23   0 7.11269 7.76638   1
   4  23   0 24.7764 11.5884   1
   5  23   0 3.93160 11.0503   1
   6  23   0 -0.1214 12.1000   1
   7  23   0 62.2233 12.6448   1
   8  23   0 77.4889 14.4099   1
   0  24   2 303.510 21.8159  -2
   0  24   0 303.510 21.8159   1
  -1  24   2 31.7553 17.2969  -2
   1  24   0 31.7553 17.2969   1
   1  24   2 74.4775 16.2652  -2
   1  24   0 74.4775 16.2652   1
  -2  24   2 48.4578 18.3893  -2
   2  24   0 48.4578 18.3893   1
   2  24   2 25.2224 14.5511  -2
   2  24   0 25.2224 14.5511   1
   3  24   2 98.0107 15.7175  -2
   3  24   0 98.0107 15.7175   1
  -3  24   2 79.1803 20.2817  -2
   3  24   0 79.1803 20.2817   1
  -4  24   2 -6.9255 19.3351  -2
   4  24   0 -6.9255 19.3351   1
  -5  24   2 50.6430 21.7715  -2
   5  24   0 50.6430 21.7715   1
  -6  24   2 12.6242 30.3266  -2
   6  24   0 12.6242 30.3266   1
   7  24   0 21.5479 14.4280   1
   0  25   2 31.7500 16.0612  -2
   0  25   0 31.7500 16.0612   1
   1  25   2 5.59593 15.0161  -2
   1  25   0 5.59593 15.0161   1
  -1  25   2 3.58745 16.3994  -2
   1  25   0 3.58745 16.3994   1
   2  25   2 55.4089 15.0415  -2
   2  25   0 55.4089 15.0415   1
  -2  25   2 64.6971 18.2595  -2
   2  25   0 64.6971 18.2595   1
   3  25   2 14.2951 13.4583  -2
   3  25   0 14.2951 13.4583   1
  -3  25   2 27.7698 18.5690  -2
   3  25   0 27.7698 18.5690   1
  -4  25   2 -20.935 18.8521  -2
   4  25   0 -20.935 18.8521   1
  -5  25   2 -14.063 20.3167  -2
   5  25   0 -14.063 20.3167   1
  -6  25   2 17.3351 22.5672  -2
   6  25   0 17.3351 22.5672   1
  -7  25   2 -10.569 33.8689  -2
   7  25   0 -10.569 33.8689   1
   0  26   2 22.0639 15.3835  -2
   0  26   0 22.0639 15.3835   1
   1  26   2 -3.0516 14.3921  -2
   1  26   0 -3.0516 14.3921   1
  -1  26   2 41.4608 16.2237  -2
   1  26   0 41.4608 16.2237   1
   2  26   2 -1.2677 14.1064  -2
   2  26   0 -1.2677 14.1064   1
  -2  26   2 30.8224 16.5778  -2
   2  26   0 30.8224 16.5778   1
   3  26   2 10.2300 13.1425  -2
   3  26   0 10.2300 13.1425   1
  -3  26   2 37.9465 17.8565  -2
   3  26   0 37.9465 17.8565   1
  -4  26   2 5.33524 18.5282  -2
   4  26   0 5.33524 18.5282   1
  -5  26   2 -5.1721 20.1624  -2
   5  26   0 -5.1721 20.1624   1
  -6  26   2 15.7922 22.8162  -2
   6  26   0 15.7922 22.8162   1
   0  27   2 6.66533 14.7014  -2
   0  27   0 6.66533 14.7014   1
  -1  27   2 24.4043 15.3625  -2
   1  27   0 24.4043 15.3625   1
   1  27   2 -12.726 13.9971  -2
   1  27   0 -12.726 13.9971   1
  -2  27   2 -4.0517 15.4627  -2
   2  27   0 -4.0517 15.4627   1
   2  27   2 21.9882 14.8226  -2
   2  27   0 21.9882 14.8226   1
   3  27   2 -3.8542 13.3255  -2
   3  27   0 -3.8542 13.3255   1
  -3  27   2 2.07740 16.2817  -2
   3  27   0 2.07740 16.2817   1
  -4  27   2 18.2255 18.4423  -2
   4  27   0 18.2255 18.4423   1
  -5  27   2 15.8875 20.2721  -2
   5  27   0 15.8875 20.2721   1
   0  28   2 -20.786 14.9520  -2
   0  28   0 -20.786 14.9520   1
  -1  28   2 -6.2971 15.4267  -2
   1  28   0 -6.2971 15.4267   1
   1  28   2 13.4208 15.7268  -2
   1  28   0 13.4208 15.7268   1
   2  28   2 2.33256 15.2629  -2
   2  28   0 2.33256 15.2629   1
  -2  28   2 23.0164 16.6523  -2
   2  28   0 23.0164 16.6523   1
  -3  28   2 -7.0323 16.5955  -2
   3  28   0 -7.0323 16.5955   1
   3  28   2 25.3057 14.6854  -2
   3  28   0 25.3057 14.6854   1
  -4  28   2 -1.6443 18.6898  -2
   4  28   0 -1.6443 18.6898   1
   0  29   2 -24.638 16.7590  -2
   0  29   0 -24.638 16.7590   1
  -1  29   2 12.2460 17.7250  -2
   1  29   0 12.2460 17.7250   1
   1  29   2 27.5524 17.8557  -2
   1  29   0 27.5524 17.8557   1
   2  29   2 -0.9371 16.7022  -2
   2  29   0 -0.9371 16.7022   1
  -2  29   2 1.41226 17.8266  -2
   2  29   0 1.41226 17.8266   1
   3  29   2 1.87023 19.1519  -2
   3  29   0 1.87023 19.1519   1
  -3  29   2 28.8569 19.3941  -2
   3  29   0 28.8569 19.3941   1
   0  30   2 21.2829 20.1191  -2
   0  30   0 21.2829 20.1191   1
   1  30   2 74.2727 20.6860  -2
   1  30   0 74.2727 20.6860   1
  -1  30   2 70.3538 21.2830  -2
   1  30   0 70.3538 21.2830   1
   2  30   2 13.3408 18.8458  -2
   2  30   0 13.3408 18.8458   1
  -2  30   2 -1.7051 20.2910  -2
   2  30   0 -1.7051 20.2910   1
 -12   0   1 -8.1021 32.0888  -2
 -12   0   1 -8.1021 32.0888   1
 -11   0   1 5.69206 17.1565  -2
 -11   0   1 5.69206 17.1565   1
 -10   0   1 8.47448 15.4407  -2
 -10   0   1 8.47448 15.4407   1
  -9   0   1 94.6641 15.3652  -2
  -9   0   1 94.6641 15.3652   1
  -8   0   1 17.2109 12.2276  -2
  -8   0   1 17.2109 12.2276   1
  -7   0   1 180.887 8.95933  -2
  -7   0   1 180.887 8.95933   1
  -6   0   1 7.81537 5.12183  -2
  -6   0   1 7.81537 5.12183   1
  -5   0   1 3845.40 68.8705  -2
  -5   0   1 3845.40 68.8705   1
  -4   0   1 5.37342 3.46173  -2
  -4   0   1 5.37342 3.46173   1
  -3   0   1 711.200 13.5016  -2
  -3   0   1 711.200 13.5016   1
  -2   0   1 5.86183 1.74003  -2
  -2   0   1 5.86183 1.74003   1
  -1   0   1 1884.06 28.2816  -2
  -1   0   1 1884.06 28.2816   1
   1   0   1 1911.08 43.1382   1
   2   0   1 10.1629 6.03639  -2
   2   0   1 10.1629 6.03639   1
   3   0   1 1212.40 24.7514  -2
   3   0   1 1212.40 24.7514   1
   4   0   1 10.1315 5.75400  -2
   4   0   1 10.1315 5.75400   1
   5   0   1 1169.06 28.8492  -2
   5   0   1 1169.06 28.8492   1
   6   0   1 -6.3786 14.9579  -2
   6   0   1 -6.3786 14.9579   1
   7   0   1 -1.9171 4.68209   1
   8   0   1 9.72379 9.63158   1
   9   0   1 205.271 15.2136   1
  10   0   1 14.6745 11.3301   1
  11   1   1 9.21968 29.8476  -2
  11   0   1 9.21968 29.8476   1
  12   1   1 10.9466 19.7548  -2
  12   0   1 10.9466 19.7548   1
 -12   1   1 37.6563 34.0220  -2
 -12   1   1 37.6563 34.0220   1
 -11   1   1 6.84451 17.7001  -2
 -11   1   1 6.84451 17.7001   1
 -10   1   1 24.3239 11.1509  -2
 -10   1   1 24.3239 11.1509   1
  -9   1   1 649.033 19.3757  -2
  -9   1   1 649.033 19.3757   1
  -8   1   1 5.87608 7.96655  -2
  -8   1   1 5.87608 7.96655   1
  -7   1   1 794.748 13.6528  -2
  -7   1   1 794.748 13.6528   1
  -6   1   1 543.011 9.81872  -2
  -6   1   1 543.011 9.81872   1
  -5   1   1 43.0243 3.77965  -2
  -5   1   1 43.0243 3.77965   1
  -4   1   1 1723.08 23.5504  -2
  -4   1   1 1723.08 23.5504   1
  -3   1   1 128.905 3.26635  -2
  -3   1   1 128.905 3.26635   1
  -2   1   1 30.2913 2.47973  -2
  -2   1   1 30.2913 2.47973   1
  -1   1   1 6498.89 68.4778   1
   1   1   1 702.073 20.0298  -2
   1   1   1 702.073 20.0298   1
   2   1   1 48.5447 3.76915  -2
   2   1   1 48.5447 3.76915   1
   3   1   1 2.18336 4.79475  -2
   3   1   1 2.18336 4.79475   1
   4   1   1 686.214 15.3789  -2
   4   1   1 686.214 15.3789   1
   5   1   1 87.8897 8.08042  -2
   5   1   1 87.8897 8.08042   1
   6   1   1 30.3504 16.1544  -2
   6   1   1 30.3504 16.1544   1
   7   1   1 929.902 26.7712  -2
   7   1   1 929.902 26.7712   1
   8   1   1 72.4517 6.42272   1
   9   1   1 37.7987 8.07215   1
  10   1   1 8.33980 8.10377   1
  11   2   1 31.2664 29.9537  -2
  11   1   1 31.2664 29.9537   1
  12   2   1 2.21671 20.5208  -2
  12   1   1 2.21671 20.5208   1
  12   0   1 7.83852 33.4878  -2
  12   1   1 7.83852 33.4878   1
 -12   2   1 42.3272 34.0998  -2
 -12   2   1 42.3272 34.0998   1
 -11   2   1 136.501 20.4670  -2
 -11   2   1 136.501 20.4670   1
 -10   2   1 9.77168 16.3479  -2
 -10   2   1 9.77168 16.3479   1
  -9   2   1 11.6611 11.0725  -2
  -9   2   1 11.6611 11.0725   1
  -8   2   1 243.417 9.88213  -2
  -8   2   1 243.417 9.88213   1
  -7   2   1 270.969 7.29585  -2
  -7   2   1 270.969 7.29585   1
  -6   2   1 9.01352 4.83658  -2
  -6   2   1 9.01352 4.83658   1
  -5   2   1 48.9658 4.87891  -2
  -5   2   1 48.9658 4.87891   1
  -4   2   1 85.0473 4.78823  -2
  -4   2   1 85.0473 4.78823   1
  -3   2   1 247.762 7.02346  -2
  -3   2   1 247.762 7.02346   1
  -2   2   1 1200.21 13.5209   1
  -1   2   1 384.178 5.27153   1
   0   2   1 3478.10 43.3212   1
   1   2   1 323.482 4.67867   1
   2   2   1 1630.71 45.4397  -2
   2   2   1 1630.71 45.4397   1
   3   2   1 525.081 16.2085  -2
   3   2   1 525.081 16.2085   1
   4   2   1 282.925 16.4712  -2
   4   2   1 282.925 16.4712   1
   5   2   1 392.952 21.3991  -2
   5   2   1 392.952 21.3991   1
   6   2   1 389.270 21.3332  -2
   6   2   1 389.270 21.3332   1
   7   2   1 64.8207 4.66576   1
   8   2   1 394.289 11.2575   1
   9   2   1 10.0592 7.51908   1
  10   2   1 106.321 9.89595   1
  11   3   1 7.11109 30.1535  -2
  11   2   1 7.11109 30.1535   1
  12   3   1 8.89157 21.0485  -2
  12   2   1 8.89157 21.0485   1
 -12   3   1 75.1805 35.8850  -2
 -12   3   1 75.1805 35.8850   1
 -11   3   1 36.3009 30.7615  -2
 -11   3   1 36.3009 30.7615   1
 -10   3   1 65.8836 17.9056  -2
 -10   3   1 65.8836 17.9056   1
  -9   3   1 30.5807 15.5635  -2
  -9   3   1 30.5807 15.5635   1
  -8   3   1 4.74271 9.19378  -2
  -8   3   1 4.74271 9.19378   1
  -7   3   1 9.14026 7.08584  -2
  -7   3   1 9.14026 7.08584   1
  -6   3   1 697.754 15.4957  -2
  -6   3   1 697.754 15.4957   1
  -5   3   1 100.651 13.3657  -2
  -5   3   1 100.651 13.3657   1
  -4   3   1 282.777 5.39151   1
  -3   3   1 24.5254 1.85009   1
  -2   3   1 2020.54 27.2330   1
  -1   3   1 920.436 12.6714   1
   0   3   1 529.725 6.96799   1
   1   3   1 96.0296 2.04659   1
   2   3   1 1326.84 16.1072   1
   3   3   1 533.097 22.9475  -2
   3   3   1 533.097 22.9475   1
   4   3   1 92.4052 3.69626   1
   5   3   1 0.95870 3.09877   1
   6   3   1 349.843 7.73175   1
   7   3   1 4.51371 4.39733   1
   8   3   1 518.745 13.4106   1
   9   3   1 -9.6996 7.13467   1
  10   3   1 10.4369 8.27210   1
  11   4   1 42.4099 31.7482  -2
  11   3   1 42.4099 31.7482   1
  12   4   1 75.4707 22.7856  -2
  12   3   1 75.4707 22.7856   1
 -12   4   1 19.6705 10.2904   1
 -11   4   1 -4.6225 30.0724  -2
 -11   4   1 -4.6225 30.0724   1
 -10   4   1 304.341 23.2236  -2
 -10   4   1 304.341 23.2236   1
  -9   4   1 51.1574 25.3830  -2
  -9   4   1 51.1574 25.3830   1
  -8   4   1 779.416 24.1388  -2
  -8   4   1 779.416 24.1388   1
  -7   4   1 146.641 5.64768   1
  -6   4   1 84.8837 3.85182   1
  -5   4   1 187.398 4.54594   1
  -4   4   1 61.9208 2.83804   1
  -3   4   1 864.456 15.4033   1
  -2   4   1 243.949 4.23725   1
  -1   4   1 191.057 2.82721   1
   0   4   1 112.920 2.19590   1
   1   4   1 2467.17 28.2426   1
   2   4   1 174.763 3.01955   1
   3   4   1 1171.99 18.2203   1
   4   4   1 479.146 8.80307   1
   5   4   1 109.297 4.15264   1
   6   4   1 23.7870 3.44276   1
   7   4   1 21.3302 4.28471   1
   8   4   1 495.087 13.0654   1
   9   4   1 36.1575 7.80924   1
  10   4   1 245.148 12.1353   1
  11   4   1 29.9511 9.53211   1
  12   5   1 83.8434 23.7730  -2
  12   4   1 83.8434 23.7730   1
 -12   5   1 -1.8968 9.97455   1
 -11   5   1 81.7700 9.91644   1
 -10   5   1 33.7103 8.14228   1
  -9   5   1 60.0038 7.74392   1
  -8   5   1 22.8965 5.24885   1
  -7   5   1 4.33170 3.83257   1
  -6   5   1 303.799 6.40837   1
  -5   5   1 108.482 3.65374   1
  -4   5   1 976.368 19.6006   1
  -3   5   1 60.3540 4.11871   1
  -2   5   1 1691.82 26.1510   1
  -1   5   1 2637.69 29.1453   1
   0   5   1 16.1950 1.35187   1
   1   5   1 0.76351 1.26438   1
   2   5   1 0.61903 1.39063   1
   3   5   1 16.6243 2.20590   1
   4   5   1 77.9732 3.48246   1
   5   5   1 178.377 4.93135   1
   6   5   1 184.180 5.36416   1
   7   5   1 301.863 7.81741   1
   8   5   1 11.6051 5.43721   1
   9   5   1 108.362 8.86311   1
  10   5   1 21.5717 8.32619   1
  11   5   1 26.1216 9.52391   1
 -12   6   1 5.55992 9.88433   1
 -11   6   1 79.0750 9.88836   1
 -10   6   1 2.64125 7.56728   1
  -9   6   1 17.3833 6.83924   1
  -8   6   1 1.92753 4.95476   1
  -7   6   1 584.976 11.4516   1
  -6   6   1 9.29689 2.74020   1
  -5   6   1 674.910 14.9821   1
  -4   6   1 11.6866 4.53331   1
  -3   6   1 722.659 13.3940   1
  -2   6   1 594.296 11.0223   1
  -1   6   1 104.449 2.35133   1
   0   6   1 6.85251 1.35934   1
   1   6   1 954.648 12.0175   1
   2   6   1 491.268 7.36992   1
   3   6   1 5.09035 1.73839   1
   4   6   1 158.455 4.42720   1
   5   6   1 390.297 7.78076   1
   6   6   1 0.37966 3.05659   1
   7   6   1 95.1510 5.20966   1
   8   6   1 20.1306 5.48446   1
   9   6   1 -11.125 6.86338   1
  10   6   1 42.8521 8.61834   1
  11   6   1 8.63125 9.12358   1
 -11   7   1 33.0289 8.84166   1
 -10   7   1 22.0502 7.59510   1
  -9   7   1 19.8330 6.20788   1
  -8   7   1 126.599 6.78904   1
  -7   7   1 128.831 5.21889   1
  -6   7   1 347.920 10.2706   1
  -5   7   1 44.4492 5.16542   1
  -4   7   1 53.7981 5.12142   1
  -3   7   1 60.1681 3.77457   1
  -2   7   1 95.4206 3.65012   1
  -1   7   1 428.147 6.03697   1
   0   7   1 1231.47 15.2555   1
   1   7   1 1817.01 22.2507   1
   2   7   1 234.158 4.04888   1
   3   7   1 24.0786 2.01844   1
   4   7   1 392.359 7.67319   1
   5   7   1 0.36407 2.59235   1
   6   7   1 167.289 5.09365   1
   7   7   1 158.241 5.98424   1
   8   7   1 23.2157 5.57782   1
   9   7   1 -0.3618 6.28629   1
  10   7   1 105.017 9.29458   1
  11   7   1 2.75940 8.89031   1
 -11   8   1 2.16417 12.5498   1
 -10   8   1 24.9453 11.6282   1
  -9   8   1 11.1602 8.41087   1
  -8   8   1 -7.2388 6.62331   1
  -7   8   1 -5.7649 5.83732   1
  -6   8   1 35.8545 5.59787   1
  -5   8   1 223.203 7.90236   1
  -4   8   1 31.6497 4.76090   1
  -3   8   1 1015.57 18.3226   1
  -2   8   1 1167.79 22.5044   1
  -1   8   1 610.532 8.62370   1
   0   8   1 645.782 8.53227   1
   1   8   1 1067.29 14.1526   1
   2   8   1 758.169 10.4531   1
   3   8   1 75.2197 4.16551   1
   4   8   1 38.0078 3.47700   1
   5   8   1 177.236 8.65055   1
   6   8   1 170.984 5.92921   1
   7   8   1 50.5791 4.56058   1
   8   8   1 -7.6627 5.17666   1
   9   8   1 0.40483 6.28016   1
  10   8   1 16.6775 7.99503   1
  11   8   1 5.79086 8.88247   1
 -11   9   1 95.2812 14.6162   1
 -10   9   1 4.44853 11.3109   1
  -9   9   1 9.40889 8.46293   1
  -8   9   1 10.7530 7.01518   1
  -7   9   1 21.0855 6.49282   1
  -6   9   1 20.2025 5.65929   1
  -5   9   1 -0.5049 4.61986   1
  -4   9   1 -7.8294 3.35345   1
  -3   9   1 269.042 7.02517   1
  -2   9   1 35.9851 2.40827   1
  -1   9   1 134.712 3.57680   1
   0   9   1 647.279 8.66634   1
   1   9   1 49.6376 2.30252   1
   2   9   1 104.411 3.11871   1
   3   9   1 2.65432 2.97625   1
   4   9   1 0.25772 3.16168   1
   5   9   1 59.5003 6.96391   1
   6   9   1 25.1323 6.96539   1
   7   9   1 10.3108 6.46028   1
   8   9   1 62.6361 7.77636   1
   9   9   1 95.9121 10.1679   1
  10   9   1 16.0612 11.6060   1
  11   9   1 -16.550 12.7092   1
 -11  10   1 -10.081 12.6424   1
 -10  10   1 23.6308 12.0765   1
  -9  10   1 48.3315 9.24382   1
  -8  10   1 23.1115 7.24970   1
  -7  10   1 111.991 8.06717   1
  -6  10   1 15.8338 5.68558   1
  -5  10   1 260.180 8.69224   1
  -4  10   1 134.643 5.28089   1
  -3  10   1 97.1736 4.64951   1
  -2  10   1 7.33431 2.42653   1
  -1  10   1 40.6087 2.91354   1
   0  10   1 754.869 10.0771   1
   1  10   1 80.7176 2.81315   1
   2  10   1 50.1942 2.72321   1
   3  10   1 1757.98 27.7740   1
   4  10   1 2.50103 3.39049   1
   5  10   1 4.01717 6.17893   1
   6  10   1 31.6827 7.47594   1
   7  10   1 73.9137 7.56411   1
   8  10   1 9.33550 7.27127   1
   9  10   1 100.289 10.3418   1
  10  10   1 4.68577 11.8180   1
  11  10   1 32.3520 13.7151   1
 -11  11   1 -22.948 16.8508   1
 -10  11   1 12.3347 11.9587   1
   9  11   0 13.1398 20.7188  -2
  -9  11   1 13.1398 20.7188   1
   8  11   0 118.310 20.6542  -2
  -8  11   1 118.310 20.6542   1
  -8  11   2 46.4708 25.2291  -2
  -8  11   1 46.4708 25.2291   1
  -7  11   2 36.5523 22.2101  -2
  -7  11   1 36.5523 22.2101   1
   7  11   0 37.4423 16.0329  -2
  -7  11   1 37.4423 16.0329   1
  -6  11   2 140.746 15.6315  -2
  -6  11   1 140.746 15.6315   1
   6  11   0 104.967 15.1014  -2
  -6  11   1 104.967 15.1014   1
   5  11   0 28.8014 10.9109  -2
  -5  11   1 28.8014 10.9109   1
   4  11   0 207.255 11.3549  -2
  -4  11   1 207.255 11.3549   1
   3  11   0 87.8121 13.6198  -2
  -3  11   1 87.8121 13.6198   1
   2  11   0 37.0609 13.9935  -2
  -2  11   1 37.0609 13.9935   1
   1  11   0 306.747 21.7211  -2
  -1  11   1 306.747 21.7211   1
   0  11   0 2.62619 18.3741  -2
   0  11   1 2.62619 18.3741   1
   0  11   2 99.8269 12.1820  -2
   0  11   1 99.8269 12.1820   1
   1  11   1 24.7601 2.33350   1
   2  11   2 935.128 39.8721  -2
   2  11   1 935.128 39.8721   1
   3  11   1 92.5124 3.08287   1
   4  11   1 175.195 7.02708   1
   5  11   1 98.1823 5.91731   1
   6  11   1 -12.041 5.61143   1
   7  11   1 12.0551 6.71525   1
   8  11   1 -4.7460 7.27903   1
   9  11   1 11.0721 9.02169   1
  10  11   1 11.5304 12.0916   1
  11  11   1 -37.233 16.8035   1
 -11  12   2 56.1941 36.0077  -2
 -11  12   1 56.1941 36.0077   1
 -10  12   2 11.5295 21.0193  -2
 -10  12   1 11.5295 21.0193   1
  -9  12   2 10.1365 14.0462  -2
  -9  12   1 10.1365 14.0462   1
   9  12   0 -31.342 19.6685  -2
  -9  12   1 -31.342 19.6685   1
   8  12   0 -11.373 17.1952  -2
  -8  12   1 -11.373 17.1952   1
  -8  12   2 24.4635 11.4649  -2
  -8  12   1 24.4635 11.4649   1
  -7  12   2 7.20315 10.2908  -2
  -7  12   1 7.20315 10.2908   1
   7  12   0 1.79469 14.6026  -2
  -7  12   1 1.79469 14.6026   1
  -6  12   2 68.7385 9.95569  -2
  -6  12   1 68.7385 9.95569   1
   6  12   0 60.8671 13.0852  -2
  -6  12   1 60.8671 13.0852   1
  -5  12   2 168.129 10.2020  -2
  -5  12   1 168.129 10.2020   1
   5  12   0 59.1953 6.80007  -2
  -5  12   1 59.1953 6.80007   1
   4  12   0 16.8166 4.93932  -2
  -4  12   1 16.8166 4.93932   1
  -4  12   2 -7.0820 6.98217  -2
  -4  12   1 -7.0820 6.98217   1
  -3  12   2 44.5118 7.08815  -2
  -3  12   1 44.5118 7.08815   1
   3  12   0 67.1877 11.1091  -2
  -3  12   1 67.1877 11.1091   1
   2  12   0 327.218 8.86791  -2
  -2  12   1 327.218 8.86791   1
  -2  12   2 385.214 11.8231  -2
  -2  12   1 385.214 11.8231   1
   1  12   0 12.3074 5.97681  -2
  -1  12   1 12.3074 5.97681   1
  -1  12   2 16.0124 5.12432  -2
  -1  12   1 16.0124 5.12432   1
   0  12   0 159.828 5.89162  -2
   0  12   1 159.828 5.89162   1
   0  12   2 241.940 6.55056  -2
   0  12   1 241.940 6.55056   1
   1  12   2 233.789 6.44619  -2
   1  12   1 233.789 6.44619   1
   1  12   0 114.248 6.13028  -2
   1  12   1 114.248 6.13028   1
   2  12   0 52.8677 6.93257  -2
   2  12   1 52.8677 6.93257   1
   2  12   2 62.5834 4.94943  -2
   2  12   1 62.5834 4.94943   1
   3  12   2 170.917 8.95808  -2
   3  12   1 170.917 8.95808   1
   3  12   0 32.0224 9.72447  -2
   3  12   1 32.0224 9.72447   1
   4  12   0 836.686 20.9741  -2
   4  12   1 836.686 20.9741   1
   4  12   2 887.180 39.6820  -2
   4  12   1 887.180 39.6820   1
   5  12   0 57.8291 17.8258  -2
   5  12   1 57.8291 17.8258   1
   6  12   0 247.582 25.8574  -2
   6  12   1 247.582 25.8574   1
   7  12   1 8.20308 6.83247   1
   8  12   1 16.9832 7.65946   1
   9  12   1 4.14672 9.13937   1
  10  12   1 40.1664 17.4555   1
  11  12   1 10.8837 18.8552   1
 -11  13   2 3.92310 23.5325  -2
 -11  13   1 3.92310 23.5325   1
 -10  13   2 4.29620 21.1031  -2
 -10  13   1 4.29620 21.1031   1
  -9  13   2 -15.813 13.6486  -2
  -9  13   1 -15.813 13.6486   1
  -8  13   2 18.0213 11.2359  -2
  -8  13   1 18.0213 11.2359   1
   8  13   0 5.41193 17.4958  -2
  -8  13   1 5.41193 17.4958   1
  -7  13   2 136.379 11.7491  -2
  -7  13   1 136.379 11.7491   1
   7  13   0 142.777 17.7991  -2
  -7  13   1 142.777 17.7991   1
  -6  13   2 367.082 14.1651  -2
  -6  13   1 367.082 14.1651   1
   6  13   0 433.275 24.4755  -2
  -6  13   1 433.275 24.4755   1
  -5  13   2 240.169 11.0522  -2
  -5  13   1 240.169 11.0522   1
   5  13   0 284.898 11.8934  -2
  -5  13   1 284.898 11.8934   1
   4  13   0 290.336 9.51914  -2
  -4  13   1 290.336 9.51914   1
  -4  13   2 272.268 10.6078  -2
  -4  13   1 272.268 10.6078   1
  -3  13   2 39.4942 6.27044  -2
  -3  13   1 39.4942 6.27044   1
   3  13   0 10.5015 8.90147  -2
  -3  13   1 10.5015 8.90147   1
   2  13   0 147.866 5.41740  -2
  -2  13   1 147.866 5.41740   1
  -2  13   2 143.461 7.41571  -2
  -2  13   1 143.461 7.41571   1
  -1  13   2 238.906 7.59956  -2
  -1  13   1 238.906 7.59956   1
   1  13   0 217.755 8.60691  -2
  -1  13   1 217.755 8.60691   1
   0  13   2 16.2785 3.46322  -2
   0  13   1 16.2785 3.46322   1
   0  13   0 11.8485 3.53422  -2
   0  13   1 11.8485 3.53422   1
   1  13   2 263.136 6.98369  -2
   1  13   1 263.136 6.98369   1
   1  13   0 166.685 6.43225  -2
   1  13   1 166.685 6.43225   1
   2  13   0 68.6475 8.34256  -2
   2  13   1 68.6475 8.34256   1
   2  13   2 304.728 8.63332  -2
   2  13   1 304.728 8.63332   1
   3  13   0 114.075 8.14839  -2
   3  13   1 114.075 8.14839   1
   3  13   2 192.792 10.0217  -2
   3  13   1 192.792 10.0217   1
   4  13   0 83.3882 8.69772  -2
   4  13   1 83.3882 8.69772   1
   5  13   0 177.540 11.1201  -2
   5  13   1 177.540 11.1201   1
   6  13   0 117.066 11.4573  -2
   6  13   1 117.066 11.4573   1
   7  13   0 95.4029 16.6081  -2
   7  13   1 95.4029 16.6081   1
   8  13   1 41.6954 8.23199   1
   9  13   1 -2.8496 11.5315   1
  10  13   1 86.7362 19.2681   1
 -10  14   2 49.9280 21.8648  -2
 -10  14   1 49.9280 21.8648   1
  -9  14   2 25.7133 14.1924  -2
  -9  14   1 25.7133 14.1924   1
  -8  14   2 61.2975 11.6619  -2
  -8  14   1 61.2975 11.6619   1
   7  14   0 24.3529 16.0032  -2
  -7  14   1 24.3529 16.0032   1
  -7  14   2 38.3848 10.1280  -2
  -7  14   1 38.3848 10.1280   1
  -6  14   2 162.864 10.8199  -2
  -6  14   1 162.864 10.8199   1
   6  14   0 171.247 16.6658  -2
  -6  14   1 171.247 16.6658   1
  -5  14   2 382.325 13.4275  -2
  -5  14   1 382.325 13.4275   1
   5  14   0 399.801 15.1995  -2
  -5  14   1 399.801 15.1995   1
   4  14   0 457.945 24.3771  -2
  -4  14   1 457.945 24.3771   1
  -4  14   2 374.378 12.3995  -2
  -4  14   1 374.378 12.3995   1
   3  14   0 254.361 10.7373  -2
  -3  14   1 254.361 10.7373   1
  -3  14   2 227.277 9.08325  -2
  -3  14   1 227.277 9.08325   1
  -2  14   2 51.9937 5.59972  -2
  -2  14   1 51.9937 5.59972   1
   2  14   0 42.8210 4.05133  -2
  -2  14   1 42.8210 4.05133   1
  -1  14   2 0.44993 4.05247  -2
  -1  14   1 0.44993 4.05247   1
   1  14   0 26.6854 5.15636  -2
  -1  14   1 26.6854 5.15636   1
   0  14   2 270.903 6.86000  -2
   0  14   1 270.903 6.86000   1
   0  14   0 201.760 6.35768  -2
   0  14   1 201.760 6.35768   1
   1  14   0 52.4007 4.75568  -2
   1  14   1 52.4007 4.75568   1
   1  14   2 39.4506 5.54984  -2
   1  14   1 39.4506 5.54984   1
   2  14   2 87.2029 5.68443  -2
   2  14   1 87.2029 5.68443   1
   2  14   0 134.682 7.50818  -2
   2  14   1 134.682 7.50818   1
   3  14   0 324.510 11.4204  -2
   3  14   1 324.510 11.4204   1
   3  14   2 348.767 11.1529  -2
   3  14   1 348.767 11.1529   1
   4  14   0 101.931 9.12359  -2
   4  14   1 101.931 9.12359   1
   5  14   0 84.1376 10.0926  -2
   5  14   1 84.1376 10.0926   1
   6  14   0 128.483 11.8125  -2
   6  14   1 128.483 11.8125   1
   7  14   0 12.5267 11.3824  -2
   7  14   1 12.5267 11.3824   1
   8  14   0 43.4452 13.0552  -2
   8  14   1 43.4452 13.0552   1
   9  14   1 17.1970 12.2645   1
  10  14   1 38.1633 18.6261   1
 -10  15   2 31.7614 17.7357  -2
 -10  15   1 31.7614 17.7357   1
  -9  15   2 132.808 16.2816  -2
  -9  15   1 132.808 16.2816   1
  -8  15   2 69.1950 12.0425  -2
  -8  15   1 69.1950 12.0425   1
  -7  15   2 53.3135 10.5545  -2
  -7  15   1 53.3135 10.5545   1
  -6  15   2 54.5029 9.52394  -2
  -6  15   1 54.5029 9.52394   1
  -5  15   2 73.5228 8.72016  -2
  -5  15   1 73.5228 8.72016   1
   5  15   0 2.60902 14.2803  -2
  -5  15   1 2.60902 14.2803   1
  -4  15   2 90.0628 8.12841  -2
  -4  15   1 90.0628 8.12841   1
   4  15   0 153.998 16.0369  -2
  -4  15   1 153.998 16.0369   1
   3  15   0 395.442 12.1498  -2
  -3  15   1 395.442 12.1498   1
  -3  15   2 365.457 11.9953  -2
  -3  15   1 365.457 11.9953   1
   2  15   0 74.3989 5.31996  -2
  -2  15   1 74.3989 5.31996   1
  -2  15   2 104.244 7.03753  -2
  -2  15   1 104.244 7.03753   1
  -1  15   2 270.317 8.50120  -2
  -1  15   1 270.317 8.50120   1
   1  15   0 293.972 10.8549  -2
  -1  15   1 293.972 10.8549   1
   0  15   2 6.82474 4.20979  -2
   0  15   1 6.82474 4.20979   1
   0  15   0 -4.1823 4.10840  -2
   0  15   1 -4.1823 4.10840   1
   1  15   0 570.525 13.1463  -2
   1  15   1 570.525 13.1463   1
   1  15   2 589.193 17.3440  -2
   1  15   1 589.193 17.3440   1
   2  15   0 24.4377 6.39460  -2
   2  15   1 24.4377 6.39460   1
   2  15   2 40.3356 10.1147  -2
   2  15   1 40.3356 10.1147   1
   3  15   0 71.7188 8.12844  -2
   3  15   1 71.7188 8.12844   1
   4  15   0 115.612 9.78077  -2
   4  15   1 115.612 9.78077   1
   5  15   0 -3.7463 9.44184  -2
   5  15   1 -3.7463 9.44184   1
   6  15   0 39.6162 10.9931  -2
   6  15   1 39.6162 10.9931   1
   7  15   0 56.4105 12.2706  -2
   7  15   1 56.4105 12.2706   1
   8  15   0 72.7830 16.0475  -2
   8  15   1 72.7830 16.0475   1
   9  15   0 210.898 34.6548  -2
   9  15   1 210.898 34.6548   1
  10  15   1 12.1172 18.2755   1
 -10  16   2 100.985 19.1234  -2
 -10  16   1 100.985 19.1234   1
  -9  16   2 60.3030 15.8017  -2
  -9  16   1 60.3030 15.8017   1
  -8  16   2 166.285 14.1049  -2
  -8  16   1 166.285 14.1049   1
  -7  16   2 71.8889 11.5834  -2
  -7  16   1 71.8889 11.5834   1
  -6  16   2 6.95240 9.79405  -2
  -6  16   1 6.95240 9.79405   1
  -5  16   2 572.707 17.6931  -2
  -5  16   1 572.707 17.6931   1
  -4  16   2 155.190 10.0860  -2
  -4  16   1 155.190 10.0860   1
   4  16   0 11.6500 18.4245  -2
  -4  16   1 11.6500 18.4245   1
   3  16   0 66.3547 12.0822  -2
  -3  16   1 66.3547 12.0822   1
  -3  16   2 20.8106 7.46488  -2
  -3  16   1 20.8106 7.46488   1
   2  16   0 194.060 8.88647  -2
  -2  16   1 194.060 8.88647   1
  -2  16   2 170.569 8.93783  -2
  -2  16   1 170.569 8.93783   1
  -1  16   2 28.5453 6.30962  -2
  -1  16   1 28.5453 6.30962   1
   1  16   0 11.4551 7.08304  -2
  -1  16   1 11.4551 7.08304   1
   0  16   0 91.6979 7.31387  -2
   0  16   1 91.6979 7.31387   1
   0  16   2 133.915 6.52704  -2
   0  16   1 133.915 6.52704   1
   1  16   0 63.4571 8.01353  -2
   1  16   1 63.4571 8.01353   1
   1  16   2 81.0493 17.0498  -2
   1  16   1 81.0493 17.0498   1
   2  16   0 142.049 8.95782  -2
   2  16   1 142.049 8.95782   1
   3  16   0 196.002 10.8026  -2
   3  16   1 196.002 10.8026   1
   4  16   0 39.5856 9.48939  -2
   4  16   1 39.5856 9.48939   1
   5  16   0 125.281 11.7362  -2
   5  16   1 125.281 11.7362   1
   6  16   0 -1.8992 12.8190  -2
   6  16   1 -1.8992 12.8190   1
   7  16   0 42.9355 14.6967  -2
   7  16   1 42.9355 14.6967   1
   8  16   0 211.358 18.7795  -2
   8  16   1 211.358 18.7795   1
   9  16   1 15.8532 13.0926   1
  10  16   1 46.1021 15.6764   1
 -10  17   2 24.1103 18.7828  -2
 -10  17   1 24.1103 18.7828   1
  -9  17   2 53.5087 16.6682  -2
  -9  17   1 53.5087 16.6682   1
  -8  17   2 7.39546 12.8546  -2
  -8  17   1 7.39546 12.8546   1
  -7  17   2 3.45988 11.6194  -2
  -7  17   1 3.45988 11.6194   1
  -6  17   2 60.4725 11.4646  -2
  -6  17   1 60.4725 11.4646   1
  -5  17   2 30.0306 10.2535  -2
  -5  17   1 30.0306 10.2535   1
  -4  17   2 230.661 12.2142  -2
  -4  17   1 230.661 12.2142   1
  -3  17   2 61.7785 9.06497  -2
  -3  17   1 61.7785 9.06497   1
   3  17   0 130.811 31.3333  -2
  -3  17   1 130.811 31.3333   1
  -2  17   2 119.205 9.08650  -2
  -2  17   1 119.205 9.08650   1
   2  17   0 166.649 20.9878  -2
  -2  17   1 166.649 20.9878   1
   1  17   0 75.7955 10.6467  -2
  -1  17   1 75.7955 10.6467   1
  -1  17   2 113.702 9.50477  -2
  -1  17   1 113.702 9.50477   1
   0  17   2 66.0621 10.4086  -2
   0  17   1 66.0621 10.4086   1
   0  17   0 -10.694 14.2833  -2
   0  17   1 -10.694 14.2833   1
   1  17   0 171.601 13.8830  -2
   1  17   1 171.601 13.8830   1
   2  17   0 153.562 12.1077  -2
   2  17   1 153.562 12.1077   1
   3  17   0 82.9214 11.9610  -2
   3  17   1 82.9214 11.9610   1
   4  17   0 777.157 25.4096  -2
   4  17   1 777.157 25.4096   1
   5  17   0 16.9277 16.0621  -2
   5  17   1 16.9277 16.0621   1
   6  17   0 184.713 16.3387  -2
   6  17   1 184.713 16.3387   1
   7  17   0 33.7000 27.5823  -2
   7  17   1 33.7000 27.5823   1
   8  17   1 39.2557 11.3796   1
   9  17   1 7.51483 13.5265   1
  10  17   1 16.5902 15.4259   1
  -9  18   2 7.87942 15.9399  -2
  -9  18   1 7.87942 15.9399   1
  -8  18   2 39.1724 14.2005  -2
  -8  18   1 39.1724 14.2005   1
  -7  18   2 149.229 14.4354  -2
  -7  18   1 149.229 14.4354   1
  -6  18   2 23.9301 11.8895  -2
  -6  18   1 23.9301 11.8895   1
  -5  18   2 75.2807 11.6731  -2
  -5  18   1 75.2807 11.6731   1
  -4  18   2 365.817 14.9857  -2
  -4  18   1 365.817 14.9857   1
  -3  18   2 25.0804 19.5798  -2
  -3  18   1 25.0804 19.5798   1
  -2  18   1 240.874 7.92088   1
  -1  18   1 18.4884 4.76918   1
   0  18   1 20.0585 3.99170   1
   1  18   1 119.621 6.11615   1
   2  18   1 120.574 6.35363   1
   3  18   1 26.3056 5.26598   1
   4  18   1 89.8403 7.86900   1
   5  18   1 136.300 8.71508   1
   6  18   1 41.4138 9.90841   1
   7  18   1 136.979 12.3727   1
   8  18   1 176.198 14.1658   1
   9  18   1 14.6106 14.1242   1
  -9  19   2 110.555 23.7375  -2
  -9  19   1 110.555 23.7375   1
  -8  19   2 41.5839 29.6598  -2
  -8  19   1 41.5839 29.6598   1
  -7  19   2 36.0347 27.5520  -2
  -7  19   1 36.0347 27.5520   1
  -6  19   1 41.9835 10.1208   1
  -5  19   1 3.82034 7.08890   1
  -4  19   1 245.525 10.3031   1
  -3  19   1 6.65665 5.11809   1
  -2  19   1 207.545 7.73669   1
  -1  19   1 77.3809 5.79230   1
   0  19   1 11.8241 4.92900   1
   1  19   1 13.2119 4.93885   1
   2  19   1 196.047 7.71492   1
   3  19   1 1.28658 5.28936   1
   4  19   1 54.6338 7.49796   1
   5  19   1 9.04655 8.73762   1
   6  19   1 5.64343 9.52310   1
   7  19   1 37.2460 10.8764   1
   8  19   1 9.57591 11.5744   1
   9  19   1 -1.2620 12.7563   1
  -9  20   1 42.7161 13.5416   1
  -8  20   1 -2.4557 11.5900   1
  -7  20   1 136.096 12.8676   1
  -6  20   1 148.953 12.2336   1
  -5  20   1 409.335 15.6290   1
  -4  20   1 4.01520 6.97467   1
  -3  20   1 469.531 11.9097   1
  -2  20   1 39.9322 5.74705   1
  -1  20   1 21.9142 5.88545   1
   0  20   1 4.86547 7.41491   1
   1  20   1 62.6712 6.30795   1
   2  20   1 99.3392 6.65200   1
   3  20   1 304.378 9.54275   1
   4  20   1 12.9425 7.14936   1
   5  20   1 160.612 11.5849   1
   6  20   1 14.3257 10.0275   1
   7  20   1 40.8347 11.2950   1
   8  20   1 9.09401 11.9875   1
   9  20   1 23.7632 13.3839   1
  -8  21   1 -1.6152 11.8874   1
  -7  21   1 88.7326 12.4290   1
  -6  21   1 36.7433 10.5905   1
  -5  21   1 71.3092 10.2859   1
  -4  21   1 -1.0846 7.21313   1
  -3  21   1 69.5617 6.45419   1
  -2  21   1 13.3394 6.11821   1
  -1  21   1 432.586 14.6968   1
   0  21   1 52.9334 8.51670   1
   1  21   1 104.825 9.30212   1
   2  21   1 12.7338 6.18122   1
   3  21   1 27.1001 5.91636   1
   4  21   1 3.40208 7.33757   1
   5  21   1 138.964 11.4100   1
   6  21   1 119.160 12.0629   1
   7  21   1 101.848 12.7936   1
   8  21   1 48.3097 13.0234   1
  -8  22   1 95.7028 14.0824   1
  -7  22   1 14.9886 11.3965   1
  -6  22   1 -6.2840 10.0159   1
  -5  22   1 138.553 11.8705   1
  -4  22   1 24.9834 8.63316   1
  -3  22   1 99.8997 7.51376   1
  -2  22   1 76.8067 8.75836   1
  -1  22   1 34.3922 8.35488   1
   0  22   1 263.374 12.3192   1
   1  22   1 7.40914 8.03429   1
   2  22   1 3.90041 7.88084   1
   3  22   1 584.564 17.5265   1
   4  22   1 163.843 11.0747   1
   5  22   1 121.527 11.6453   1
   6  22   1 70.4799 11.4364   1
   7  22   1 -4.3198 11.3217   1
   8  22   1 37.9509 13.2579   1
  -8  23   1 -7.7175 12.5930   1
  -7  23   1 5.76889 11.7702   1
  -6  23   1 25.1785 12.7090   1
  -5  23   1 -8.5004 10.9375   1
   4  23   1 391.721 32.2332  -2
  -4  23   1 391.721 32.2332   1
  -4  23   3 336.792 35.9433  -2
  -4  23   1 336.792 35.9433   1
  -3  23   1 13.8822 7.92408   1
   2  23   1 208.595 20.0999  -2
  -2  23   1 208.595 20.0999   1
   1  23   1 11.6050 17.4714  -2
  -1  23   1 11.6050 17.4714   1
   0  23   1 8.95148 16.9282  -2
   0  23   1 8.95148 16.9282   1
   1  23   1 -8.4733 8.06654   1
   2  23   1 213.119 11.6684   1
   3  23   1 8.77322 7.90576   1
   4  23   1 198.944 14.8493   1
   5  23   1 19.0173 11.3978   1
   6  23   1 78.9253 13.9703   1
   7  23   1 12.6777 12.1323   1
  -7  24   3 28.3507 19.1424  -2
  -7  24   1 28.3507 19.1424   1
  -6  24   3 3.38028 17.6832  -2
  -6  24   1 3.38028 17.6832   1
  -5  24   3 2.35125 21.1755  -2
  -5  24   1 2.35125 21.1755   1
  -4  24   3 28.3086 19.9183  -2
  -4  24   1 28.3086 19.9183   1
   4  24   1 24.5387 22.3805  -2
  -4  24   1 24.5387 22.3805   1
  -3  24   3 66.5869 19.7219  -2
  -3  24   1 66.5869 19.7219   1
   3  24   1 111.175 15.0984  -2
  -3  24   1 111.175 15.0984   1
  -2  24   3 53.9721 18.6602  -2
  -2  24   1 53.9721 18.6602   1
   2  24   1 88.4442 15.9719  -2
  -2  24   1 88.4442 15.9719   1
   1  24   1 99.2478 16.3539  -2
  -1  24   1 99.2478 16.3539   1
  -1  24   3 61.9613 18.1582  -2
  -1  24   1 61.9613 18.1582   1
   0  24   1 123.098 17.8473  -2
   0  24   1 123.098 17.8473   1
   0  24   3 109.071 24.2750  -2
   0  24   1 109.071 24.2750   1
  -1  24   1 176.165 19.9360  -2
   1  24   1 176.165 19.9360   1
   1  24   3 261.524 26.9940  -2
   1  24   1 261.524 26.9940   1
  -2  24   1 35.8643 18.2389  -2
   2  24   1 35.8643 18.2389   1
  -3  24   1 39.5425 28.1501  -2
   3  24   1 39.5425 28.1501   1
  -4  24   1 -36.648 27.0392  -2
   4  24   1 -36.648 27.0392   1
   5  24   1 78.3499 18.3927   1
   6  24   1 51.4183 19.0523   1
   7  24   1 19.3272 19.2930   1
  -7  25   3 47.9511 24.1357  -2
  -7  25   1 47.9511 24.1357   1
  -6  25   3 40.2157 22.6740  -2
  -6  25   1 40.2157 22.6740   1
  -5  25   3 55.1450 21.4979  -2
  -5  25   1 55.1450 21.4979   1
  -4  25   3 -15.589 18.9214  -2
  -4  25   1 -15.589 18.9214   1
   3  25   1 -3.4523 12.2500  -2
  -3  25   1 -3.4523 12.2500   1
  -3  25   3 59.4150 19.0702  -2
  -3  25   1 59.4150 19.0702   1
  -2  25   3 10.8739 17.5670  -2
  -2  25   1 10.8739 17.5670   1
   2  25   1 -10.278 13.3893  -2
  -2  25   1 -10.278 13.3893   1
   1  25   1 79.2428 15.7441  -2
  -1  25   1 79.2428 15.7441   1
  -1  25   3 142.114 19.6877  -2
  -1  25   1 142.114 19.6877   1
   0  25   1 24.8989 15.4924  -2
   0  25   1 24.8989 15.4924   1
   0  25   3 0.51020 16.3084  -2
   0  25   1 0.51020 16.3084   1
   1  25   3 30.4452 16.2222  -2
   1  25   1 30.4452 16.2222   1
  -1  25   1 57.7692 17.2087  -2
   1  25   1 57.7692 17.2087   1
   2  25   3 14.1916 19.9564  -2
   2  25   1 14.1916 19.9564   1
  -2  25   1 -4.2470 17.3629  -2
   2  25   1 -4.2470 17.3629   1
  -3  25   1 -7.5866 18.5294  -2
   3  25   1 -7.5866 18.5294   1
  -4  25   1 -21.770 19.7980  -2
   4  25   1 -21.770 19.7980   1
  -5  25   1 -0.7636 21.6724  -2
   5  25   1 -0.7636 21.6724   1
  -6  25   1 23.0520 31.7448  -2
   6  25   1 23.0520 31.7448   1
  -6  26   3 -17.096 20.5920  -2
  -6  26   1 -17.096 20.5920   1
  -5  26   3 26.6524 19.9737  -2
  -5  26   1 26.6524 19.9737   1
  -4  26   3 47.6002 19.3830  -2
  -4  26   1 47.6002 19.3830   1
   3  26   1 10.2983 11.7790  -2
  -3  26   1 10.2983 11.7790   1
  -3  26   3 5.88868 17.5746  -2
  -3  26   1 5.88868 17.5746   1
  -2  26   3 21.1821 17.2595  -2
  -2  26   1 21.1821 17.2595   1
   2  26   1 8.59870 12.8866  -2
  -2  26   1 8.59870 12.8866   1
   1  26   1 7.04542 13.7112  -2
  -1  26   1 7.04542 13.7112   1
  -1  26   3 27.3273 16.9850  -2
  -1  26   1 27.3273 16.9850   1
   0  26   3 109.328 18.0488  -2
   0  26   1 109.328 18.0488   1
   0  26   1 107.717 16.6205  -2
   0  26   1 107.717 16.6205   1
  -1  26   1 6.87390 15.2557  -2
   1  26   1 6.87390 15.2557   1
   1  26   3 23.3338 16.3419  -2
   1  26   1 23.3338 16.3419   1
  -2  26   1 -12.270 16.5404  -2
   2  26   1 -12.270 16.5404   1
   2  26   3 42.4376 16.0646  -2
   2  26   1 42.4376 16.0646   1
  -3  26   1 -8.5940 18.1405  -2
   3  26   1 -8.5940 18.1405   1
  -4  26   1 -12.257 19.5877  -2
   4  26   1 -12.257 19.5877   1
  -5  26   1 20.0596 22.2561  -2
   5  26   1 20.0596 22.2561   1
  -6  26   1 19.5556 24.0526  -2
   6  26   1 19.5556 24.0526   1
  -5  27   3 34.0163 19.3454  -2
  -5  27   1 34.0163 19.3454   1
  -4  27   3 -19.398 17.1759  -2
  -4  27   1 -19.398 17.1759   1
  -3  27   3 41.9729 18.0565  -2
  -3  27   1 41.9729 18.0565   1
   3  27   1 3.87235 12.5057  -2
  -3  27   1 3.87235 12.5057   1
  -2  27   3 41.4454 17.7890  -2
  -2  27   1 41.4454 17.7890   1
   2  27   1 10.7352 13.0123  -2
  -2  27   1 10.7352 13.0123   1
   1  27   1 5.95711 13.5514  -2
  -1  27   1 5.95711 13.5514   1
  -1  27   3 -12.382 15.9609  -2
  -1  27   1 -12.382 15.9609   1
   0  27   1 22.1706 14.3754  -2
   0  27   1 22.1706 14.3754   1
   0  27   3 27.8879 16.6249  -2
   0  27   1 27.8879 16.6249   1
  -1  27   1 16.5520 15.4287  -2
   1  27   1 16.5520 15.4287   1
   1  27   3 11.2304 16.2693  -2
   1  27   1 11.2304 16.2693   1
  -2  27   1 39.2101 17.3591  -2
   2  27   1 39.2101 17.3591   1
   2  27   3 13.3446 16.1286  -2
   2  27   1 13.3446 16.1286   1
   3  27   3 13.8792 26.0713  -2
   3  27   1 13.8792 26.0713   1
  -3  27   1 25.6018 18.6284  -2
   3  27   1 25.6018 18.6284   1
  -4  27   1 4.98403 19.9329  -2
   4  27   1 4.98403 19.9329   1
  -5  27   1 9.16261 22.1294  -2
   5  27   1 9.16261 22.1294   1
  -4  28   3 38.2316 18.3193  -2
  -4  28   1 38.2316 18.3193   1
   3  28   1 16.7815 13.1435  -2
  -3  28   1 16.7815 13.1435   1
  -3  28   3 24.4078 17.7293  -2
  -3  28   1 24.4078 17.7293   1
   2  28   1 14.0739 14.2166  -2
  -2  28   1 14.0739 14.2166   1
  -2  28   3 44.7177 18.2263  -2
  -2  28   1 44.7177 18.2263   1
  -1  28   3 -12.424 16.7117  -2
  -1  28   1 -12.424 16.7117   1
   1  28   1 -0.1500 14.3874  -2
  -1  28   1 -0.1500 14.3874   1
   0  28   3 18.7539 17.0802  -2
   0  28   1 18.7539 17.0802   1
   0  28   1 22.0362 14.9440  -2
   0  28   1 22.0362 14.9440   1
   1  28   3 15.8256 16.8288  -2
   1  28   1 15.8256 16.8288   1
  -1  28   1 -29.381 15.1399  -2
   1  28   1 -29.381 15.1399   1
   2  28   3 116.179 18.9362  -2
   2  28   1 116.179 18.9362   1
  -2  28   1 98.5488 19.4110  -2
   2  28   1 98.5488 19.4110   1
  -3  28   1 2.35236 18.6966  -2
   3  28   1 2.35236 18.6966   1
   3  28   3 -37.285 26.7825  -2
   3  28   1 -37.285 26.7825   1
  -4  28   1 0.15152 20.5891  -2
   4  28   1 0.15152 20.5891   1
  -3  29   3 -6.6849 18.3887  -2
  -3  29   1 -6.6849 18.3887   1
   3  29   1 22.9289 15.4075  -2
  -3  29   1 22.9289 15.4075   1
  -2  29   3 36.6802 19.2869  -2
  -2  29   1 36.6802 19.2869   1
   2  29   1 21.2527 16.0212  -2
  -2  29   1 21.2527 16.0212   1
   1  29   1 14.2182 16.1210  -2
  -1  29   1 14.2182 16.1210   1
  -1  29   3 10.1667 18.8788  -2
  -1  29   1 10.1667 18.8788   1
   0  29   1 18.6396 16.8449  -2
   0  29   1 18.6396 16.8449   1
   0  29   3 20.0287 19.0213  -2
   0  29   1 20.0287 19.0213   1
   1  29   3 -4.2724 18.1679  -2
   1  29   1 -4.2724 18.1679   1
  -1  29   1 24.3608 18.2129  -2
   1  29   1 24.3608 18.2129   1
  -2  29   1 0.82923 18.6065  -2
   2  29   1 0.82923 18.6065   1
   2  29   3 0.96084 18.3110  -2
   2  29   1 0.96084 18.3110   1
  -3  29   1 3.16462 20.1242  -2
   3  29   1 3.16462 20.1242   1
  -2  30   3 -16.510 20.8469  -2
  -2  30   1 -16.510 20.8469   1
   2  30   1 7.27524 17.4434  -2
  -2  30   1 7.27524 17.4434   1
  -1  30   3 16.4673 21.4138  -2
  -1  30   1 16.4673 21.4138   1
   1  30   1 -5.8702 18.0340  -2
  -1  30   1 -5.8702 18.0340   1
   0  30   1 67.3535 20.1730  -2
   0  30   1 67.3535 20.1730   1
   0  30   3 21.1781 20.8565  -2
   0  30   1 21.1781 20.8565   1
   1  30   3 8.60618 20.6052  -2
   1  30   1 8.60618 20.6052   1
  -1  30   1 22.0044 20.1517  -2
   1  30   1 22.0044 20.1517   1
  -2  30   1 10.7318 21.5776  -2
   2  30   1 10.7318 21.5776   1
   2  30   3 18.3374 31.9552  -2
   2  30   1 18.3374 31.9552   1
 -12   0   2 8.57000 18.9433  -2
 -12   0   2 8.57000 18.9433   1
 -11   0   2 -15.992 15.7536  -2
 -11   0   2 -15.992 15.7536   1
 -10   0   2 -3.9857 14.3608  -2
 -10   0   2 -3.9857 14.3608   1
  -9   0   2 4.48329 12.7044  -2
  -9   0   2 4.48329 12.7044   1
  -8   0   2 404.891 19.5811  -2
  -8   0   2 404.891 19.5811   1
  -7   0   2 -4.6546 5.10613  -2
  -7   0   2 -4.6546 5.10613   1
  -6   0   2 563.043 12.3531  -2
  -6   0   2 563.043 12.3531   1
  -5   0   2 -3.1926 3.06315  -2
  -5   0   2 -3.1926 3.06315   1
  -4   0   2 3.72031 2.65733  -2
  -4   0   2 3.72031 2.65733   1
  -3   0   2 -2.2384 2.28198  -2
  -3   0   2 -2.2384 2.28198   1
  -2   0   2 199.433 4.14620  -2
  -2   0   2 199.433 4.14620   1
  -1   0   2 -6.2000 3.62502  -2
  -1   0   2 -6.2000 3.62502   1
   0   0   2 3434.08 48.0143   1
   1   0   2 5.30201 1.85730   1
   2   0   2 62.7743 3.32695   1
   3   0   2 -2.7546 3.30401   1
   4   0   2 150.382 6.94962   1
   5   0   2 -3.3535 3.72423   1
   6   0   2 895.551 19.8624   1
   7   0   2 1.57273 4.84159   1
   8   0   2 137.775 12.4336   1
   9   0   2 1.47807 10.3045   1
  10   1   2 139.581 30.2819  -2
  10   0   2 139.581 30.2819   1
  11   1   2 -4.6973 17.8102  -2
  11   0   2 -4.6973 17.8102   1
  12   1   2 18.8011 19.6069  -2
  12   0   2 18.8011 19.6069   1
 -12   1   2 30.7800 13.6368  -2
 -12   1   2 30.7800 13.6368   1
 -11   1   2 79.7746 12.5608  -2
 -11   1   2 79.7746 12.5608   1
 -10   1   2 85.0142 11.2770  -2
 -10   1   2 85.0142 11.2770   1
  -9   1   2 42.9457 9.58405  -2
  -9   1   2 42.9457 9.58405   1
  -8   1   2 403.926 11.7103  -2
  -8   1   2 403.926 11.7103   1
  -7   1   2 26.4571 4.24595  -2
  -7   1   2 26.4571 4.24595   1
  -6   1   2 338.515 7.05329  -2
  -6   1   2 338.515 7.05329   1
  -5   1   2 491.924 8.22265  -2
  -5   1   2 491.924 8.22265   1
  -4   1   2 650.119 9.31969  -2
  -4   1   2 650.119 9.31969   1
  -3   1   2 31.7177 2.17506  -2
  -3   1   2 31.7177 2.17506   1
  -2   1   2 589.780 7.80616  -2
  -2   1   2 589.780 7.80616   1
  -1   1   2 2123.13 47.8413  -2
  -1   1   2 2123.13 47.8413   1
   0   1   2 585.286 6.40588   1
   1   1   2 740.846 10.0948   1
   2   1   2 4.75165 1.60057   1
   3   1   2 1043.69 17.5771   1
   4   1   2 123.104 4.14346   1
   5   1   2 3.16201 2.66623   1
   6   1   2 33.3363 2.71986   1
   7   1   2 36.2825 3.79421   1
   8   1   2 212.660 10.1931   1
   9   1   2 -9.6828 7.26090   1
  10   2   2 4.80885 16.8475  -2
  10   1   2 4.80885 16.8475   1
  11   2   2 29.3339 18.7212  -2
  11   1   2 29.3339 18.7212   1
  11   0   2 0.27088 18.0444  -2
  11   1   2 0.27088 18.0444   1
  12   2   2 -13.595 19.1786  -2
  12   1   2 -13.595 19.1786   1
  12   0   2 13.1362 20.6566  -2
  12   1   2 13.1362 20.6566   1
 -12   2   2 28.0137 19.7054  -2
 -12   2   2 28.0137 19.7054   1
 -11   2   2 49.6276 12.2563  -2
 -11   2   2 49.6276 12.2563   1
 -10   2   2 64.7004 11.1956  -2
 -10   2   2 64.7004 11.1956   1
  -9   2   2 20.7658 9.53798  -2
  -9   2   2 20.7658 9.53798   1
  -8   2   2 88.8613 7.41853  -2
  -8   2   2 88.8613 7.41853   1
  -7   2   2 475.677 9.57771  -2
  -7   2   2 475.677 9.57771   1
  -6   2   2 -2.0861 4.25602  -2
  -6   2   2 -2.0861 4.25602   1
  -5   2   2 514.593 10.9106  -2
  -5   2   2 514.593 10.9106   1
  -4   2   2 13.6376 4.18216  -2
  -4   2   2 13.6376 4.18216   1
  -3   2   2 690.159 14.0399  -2
  -3   2   2 690.159 14.0399   1
  -2   2   2 208.193 11.6050  -2
  -2   2   2 208.193 11.6050   1
  -1   2   2 14.4025 0.98448   1
   0   2   2 149.911 2.10770   1
   1   2   2 2623.70 34.4767   1
   2   2   2 9.42325 1.75810   1
   3   2   2 208.867 4.84085   1
   4   2   2 39.4253 2.89916   1
   5   2   2 192.991 4.54535   1
   6   2   2 47.8514 3.75859   1
   7   2   2 117.761 5.38940   1
   8   2   2 1.78578 5.45547   1
   9   3   2 79.9513 27.1805  -2
   9   2   2 79.9513 27.1805   1
  10   3   2 14.0964 17.2665  -2
  10   2   2 14.0964 17.2665   1
  11   3   2 14.2816 18.7320  -2
  11   2   2 14.2816 18.7320   1
  11   1   2 30.2706 30.0632  -2
  11   2   2 30.2706 30.0632   1
  12   3   2 24.8542 20.6119  -2
  12   2   2 24.8542 20.6119   1
  12   1   2 36.8330 24.9992  -2
  12   2   2 36.8330 24.9992   1
 -12   3   2 23.3300 20.5598  -2
 -12   3   2 23.3300 20.5598   1
 -11   3   2 120.090 19.9322  -2
 -11   3   2 120.090 19.9322   1
 -10   3   2 -6.0730 15.7353  -2
 -10   3   2 -6.0730 15.7353   1
  -9   3   2 412.215 17.4092  -2
  -9   3   2 412.215 17.4092   1
  -8   3   2 161.281 11.0380  -2
  -8   3   2 161.281 11.0380   1
  -7   3   2 125.470 7.56171  -2
  -7   3   2 125.470 7.56171   1
  -6   3   2 9.74631 5.49093  -2
  -6   3   2 9.74631 5.49093   1
  -5   3   2 3.14158 5.57875  -2
  -5   3   2 3.14158 5.57875   1
  -4   3   2 542.550 8.53300   1
  -3   3   2 1044.74 13.7684   1
  -2   3   2 391.583 5.88675   1
  -1   3   2 180.336 2.48450   1
   0   3   2 304.445 3.99642   1
   1   3   2 700.099 9.23944   1
   2   3   2 1870.78 28.2347   1
   3   3   2 6.91622 2.09440   1
   4   3   2 109.116 4.40720   1
   5   3   2 153.023 5.19393   1
   6   3   2 73.0585 4.60748   1
   7   3   2 568.475 13.5082   1
   8   3   2 37.6190 6.14507   1
   9   3   2 114.759 9.38019   1
  10   4   2 43.1444 18.2313  -2
  10   3   2 43.1444 18.2313   1
  11   4   2 93.7617 20.7851  -2
  11   3   2 93.7617 20.7851   1
 -12   4   2 20.4842 21.4528  -2
 -12   4   2 20.4842 21.4528   1
 -11   4   2 118.331 20.9652  -2
 -11   4   2 118.331 20.9652   1
 -10   4   2 33.8792 17.3473  -2
 -10   4   2 33.8792 17.3473   1
  -9   4   2 5.04764 15.4340  -2
  -9   4   2 5.04764 15.4340   1
  -8   4   2 164.958 12.1172  -2
  -8   4   2 164.958 12.1172   1
  -7   4   2 842.719 21.1540  -2
  -7   4   2 842.719 21.1540   1
  -6   4   2 30.3193 13.9519  -2
  -6   4   2 30.3193 13.9519   1
  -5   4   2 2.59032 2.58182   1
  -4   4   2 292.581 5.47220   1
  -3   4   2 312.387 6.96822   1
  -2   4   2 10.6874 1.95653   1
  -1   4   2 10.2810 1.07322   1
   0   4   2 218.727 3.24492   1
   1   4   2 1123.28 13.8152   1
   2   4   2 38.7251 1.96250   1
   3   4   2 117.780 2.94910   1
   4   4   2 156.881 4.85741   1
   5   4   2 787.749 14.3667   1
   6   4   2 163.159 5.25648   1
   7   4   2 96.9292 6.35536   1
   8   4   2 3.23233 5.71673   1
   9   4   2 11.4765 7.56164   1
  10   4   2 39.5336 8.81771   1
  11   5   2 80.1015 21.7225  -2
  11   4   2 80.1015 21.7225   1
 -12   5   2 164.197 25.2700  -2
 -12   5   2 164.197 25.2700   1
 -11   5   2 33.8957 31.4167  -2
 -11   5   2 33.8957 31.4167   1
 -10   5   2 29.0734 28.1337  -2
 -10   5   2 29.0734 28.1337   1
  -9   5   2 34.8565 7.35629   1
  -8   5   2 252.508 8.42210   1
  -7   5   2 0.57566 3.75224   1
  -6   5   2 314.197 6.55642   1
  -5   5   2 26.6056 2.72891   1
  -4   5   2 184.592 6.76703   1
  -3   5   2 0.31821 2.49795   1
  -2   5   2 460.634 8.88935   1
  -1   5   2 64.4803 1.85209   1
   0   5   2 20.8737 1.54460   1
   1   5   2 3.17157 1.44120   1
   2   5   2 70.4514 2.38328   1
   3   5   2 812.871 12.2495   1
   4   5   2 488.539 9.61608   1
   5   5   2 32.7548 3.23548   1
   6   5   2 9.72085 3.35098   1
   7   5   2 8.98738 5.16584   1
   8   5   2 73.6941 6.78516   1
   9   5   2 -4.4428 7.34093   1
  10   5   2 131.386 10.4439   1
  11   5   2 83.2942 10.5889   1
 -12   6   2 -3.8921 9.75225   1
 -11   6   2 32.4965 9.11493   1
 -10   6   2 46.4033 8.13447   1
  -9   6   2 43.8568 6.68236   1
  -8   6   2 185.235 7.52091   1
  -7   6   2 117.796 5.09736   1
  -6   6   2 261.651 5.77029   1
  -5   6   2 260.979 8.33966   1
  -4   6   2 13.9508 4.57573   1
  -3   6   2 828.586 15.0483   1
  -2   6   2 352.531 7.29376   1
  -1   6   2 40.0728 1.91791   1
   0   6   2 1226.10 15.2105   1
   1   6   2 1.73235 1.59460   1
   2   6   2 511.059 7.64545   1
   3   6   2 372.452 6.49489   1
   4   6   2 63.3778 3.49466   1
   5   6   2 6.14305 2.85107   1
   6   6   2 113.127 4.63630   1
   7   6   2 13.7567 5.28151   1
   8   6   2 108.946 6.87422   1
   9   6   2 -5.8102 7.05126   1
  10   6   2 71.9664 9.38441   1
  11   6   2 56.0571 9.93857   1
 -12   7   2 12.6772 13.8503   1
 -11   7   2 93.8608 9.71938   1
 -10   7   2 66.6732 8.50984   1
  -9   7   2 36.8206 6.35208   1
  -8   7   2 19.7839 5.16898   1
  -7   7   2 62.0935 6.71637   1
  -6   7   2 10.6066 5.12473   1
  -5   7   2 -7.7602 4.44481   1
  -4   7   2 420.770 10.5970   1
  -3   7   2 170.789 5.31334   1
  -2   7   2 719.131 14.5770   1
  -1   7   2 100.968 2.62263   1
   0   7   2 113.317 2.55315   1
   1   7   2 126.267 3.07356   1
   2   7   2 92.6942 2.73245   1
   3   7   2 16.1590 2.19809   1
   4   7   2 979.081 14.1164   1
   5   7   2 73.9357 3.74151   1
   6   7   2 106.961 4.51082   1
   7   7   2 81.4152 6.45225   1
   8   7   2 5.09003 5.42812   1
   9   7   2 380.036 12.2685   1
  10   7   2 11.5516 8.12952   1
  11   7   2 -4.3081 9.14707   1
 -11   8   2 -1.7260 12.2874   1
 -10   8   2 38.8544 11.9848   1
  -9   8   2 5.22446 8.24796   1
  -8   8   2 39.7281 7.23168   1
  -7   8   2 196.446 8.91858   1
  -6   8   2 0.04742 5.82235   1
  -5   8   2 303.372 9.20586   1
  -4   8   2 544.059 11.2266   1
  -3   8   2 171.414 5.48923   1
  -2   8   2 119.132 5.16385   1
  -1   8   2 4.20086 1.89033   1
   0   8   2 238.792 3.99072   1
   1   8   2 65.9050 2.41973   1
   2   8   2 1.56894 2.29024   1
   3   8   2 54.4003 2.71676   1
   4   8   2 45.8950 2.54092   1
   5   8   2 94.0346 3.89144   1
   6   8   2 5.54343 3.90388   1
   7   8   2 112.137 7.03561   1
   8   8   2 106.493 6.90532   1
   9   8   2 55.5325 7.25785   1
  10   8   2 34.0815 8.64080   1
  11   8   2 17.4339 9.32353   1
 -11   9   2 13.8715 12.9647   1
 -10   9   2 24.3309 11.7631   1
  -9   9   2 29.7799 8.79752   1
  -8   9   2 41.8877 7.45668   1
  -7   9   2 99.9531 7.67997   1
  -6   9   2 111.327 6.97056   1
  -5   9   2 109.865 6.31537   1
  -4   9   2 180.583 5.93192   1
  -3   9   2 145.256 5.19508   1
  -2   9   2 219.290 4.73351   1
  -1   9   2 206.275 4.73399   1
   0   9   2 1.81750 1.87581   1
   1   9   2 166.929 3.68983   1
   2   9   2 145.026 3.74869   1
   3   9   2 96.6573 3.39694   1
   4   9   2 24.0944 2.29240   1
   5   9   2 524.786 11.0425   1
   6   9   2 27.1733 4.14808   1
   7   9   2 33.8446 5.99617   1
   8   9   2 6.73301 5.52188   1
   9   9   2 5.97883 6.55980   1
  10   9   2 47.5807 8.85175   1
  11   9   2 5.60760 13.4124   1
 -11  10   1 -4.6502 38.7882  -2
 -11  10   2 -4.6502 38.7882   1
 -10  10   1 -9.4715 22.6782  -2
 -10  10   2 -9.4715 22.6782   1
  -9  10   1 21.4770 20.7383  -2
  -9  10   2 21.4770 20.7383   1
  -8  10   1 3.27566 17.8686  -2
  -8  10   2 3.27566 17.8686   1
  -7  10   1 26.1276 15.8883  -2
  -7  10   2 26.1276 15.8883   1
  -6  10   1 26.7798 14.2286  -2
  -6  10   2 26.7798 14.2286   1
  -5  10   1 184.840 27.6089  -2
  -5  10   2 184.840 27.6089   1
  -4  10   2 177.013 6.03259   1
  -3  10   2 79.3471 5.49626   1
  -2  10   2 82.1788 3.25761   1
  -1  10   2 33.1480 3.05404   1
   0  10   2 436.696 6.51224   1
   1  10   2 13.4353 2.30968   1
   2  10   2 115.706 3.53879   1
   3  10   2 0.52928 2.44183   1
   4  10   2 255.256 6.04702   1
   5  10   2 11.5972 4.34214   1
   6  10   2 107.747 8.95764   1
   7  10   2 68.0641 9.06925   1
   8  10   2 125.006 9.11163   1
   9  10   2 21.2492 9.14765   1
  10  10   2 19.8776 12.2050   1
  11   9   3 2.81346 27.9589  -2
  11  10   2 2.81346 27.9589   1
 -11  11   3 55.2856 35.0454  -2
 -11  11   2 55.2856 35.0454   1
 -10  11   3 62.5342 21.3113  -2
 -10  11   2 62.5342 21.3113   1
 -10  11   1 34.7991 23.8689  -2
 -10  11   2 34.7991 23.8689   1
  -9  11   1 41.3359 20.0903  -2
  -9  11   2 41.3359 20.0903   1
  -9  11   3 0.17520 17.8118  -2
  -9  11   2 0.17520 17.8118   1
  -8  11   3 6.76029 16.3914  -2
  -8  11   2 6.76029 16.3914   1
  -8  11   1 -3.1531 16.6304  -2
  -8  11   2 -3.1531 16.6304   1
  -7  11   1 2.35697 14.1811  -2
  -7  11   2 2.35697 14.1811   1
  -7  11   3 43.5396 12.0872  -2
  -7  11   2 43.5396 12.0872   1
  -6  11   3 187.257 11.4804  -2
  -6  11   2 187.257 11.4804   1
  -6  11   1 197.555 16.6612  -2
  -6  11   2 197.555 16.6612   1
  -5  11   3 85.6360 12.7040  -2
  -5  11   2 85.6360 12.7040   1
  -5  11   1 -3.1021 6.03566  -2
  -5  11   2 -3.1021 6.03566   1
  -4  11   1 789.903 28.1469  -2
  -4  11   2 789.903 28.1469   1
  -4  11   3 801.448 23.1539  -2
  -4  11   2 801.448 23.1539   1
  -3  11   1 183.233 17.5963  -2
  -3  11   2 183.233 17.5963   1
  -2  11   2 25.6685 2.89094   1
  -1  11   2 5.68849 2.98965   1
   0  11   2 529.421 7.67532   1
   1  11   2 62.0256 2.90853   1
   2  11   2 684.937 10.5276   1
   3  11   2 105.212 3.65656   1
   4  11   2 66.3522 4.07252   1
   5  11   2 73.3261 4.67412   1
   6  11   2 398.822 14.1758   1
   7  11   2 5.42610 8.27356   1
   8  11   2 179.388 10.2167   1
   9  11   2 31.2123 9.60757   1
  10  10   3 75.2206 26.5859  -2
  10  11   2 75.2206 26.5859   1
  11  11   2 59.5050 19.6629   1
 -11  12   3 71.7162 24.0874  -2
 -11  12   2 71.7162 24.0874   1
 -10  12   3 11.2398 19.9640  -2
 -10  12   2 11.2398 19.9640   1
  -9  12   3 -12.172 13.4574  -2
  -9  12   2 -12.172 13.4574   1
  -9  12   1 8.33879 19.1222  -2
  -9  12   2 8.33879 19.1222   1
  -8  12   3 45.6386 11.3840  -2
  -8  12   2 45.6386 11.3840   1
  -8  12   1 -8.6153 15.7223  -2
  -8  12   2 -8.6153 15.7223   1
  -7  12   1 36.6692 13.9477  -2
  -7  12   2 36.6692 13.9477   1
  -7  12   3 8.72462 9.95232  -2
  -7  12   2 8.72462 9.95232   1
  -6  12   3 49.5073 9.55159  -2
  -6  12   2 49.5073 9.55159   1
  -6  12   1 34.5944 11.1147  -2
  -6  12   2 34.5944 11.1147   1
  -5  12   3 587.145 16.8598  -2
  -5  12   2 587.145 16.8598   1
  -5  12   1 636.259 20.6439  -2
  -5  12   2 636.259 20.6439   1
  -4  12   3 76.3031 8.10389  -2
  -4  12   2 76.3031 8.10389   1
  -4  12   1 12.5621 5.13194  -2
  -4  12   2 12.5621 5.13194   1
  -3  12   1 13.4950 9.73280  -2
  -3  12   2 13.4950 9.73280   1
  -3  12   3 27.1810 7.00801  -2
  -3  12   2 27.1810 7.00801   1
  -2  12   3 335.659 11.1792  -2
  -2  12   2 335.659 11.1792   1
  -2  12   1 310.551 8.71657  -2
  -2  12   2 310.551 8.71657   1
  -1  12   3 75.5177 7.40400  -2
  -1  12   2 75.5177 7.40400   1
  -1  12   1 3.24381 6.07509  -2
  -1  12   2 3.24381 6.07509   1
   0  12   1 443.120 10.4005  -2
   0  12   2 443.120 10.4005   1
   0  12   3 472.409 12.4077  -2
   0  12   2 472.409 12.4077   1
   1  12   3 557.025 13.4706  -2
   1  12   2 557.025 13.4706   1
   1  12   1 508.978 15.3043  -2
   1  12   2 508.978 15.3043   1
   2  12   1 26.6074 9.12837  -2
   2  12   2 26.6074 9.12837   1
   3  12   1 733.834 26.2490  -2
   3  12   2 733.834 26.2490   1
   4  12   2 168.388 7.22274   1
   5  12   2 5.45824 4.98151   1
   6  12   2 12.4929 7.96400   1
   7  12   2 183.063 9.63306   1
   8  12   2 -7.8519 7.33179   1
   9  12   2 83.6602 10.6972   1
  10  11   3 -17.598 25.2987  -2
  10  12   2 -17.598 25.2987   1
  11  12   2 24.9600 19.3255   1
 -11  13   3 138.680 25.1732  -2
 -11  13   2 138.680 25.1732   1
 -10  13   3 30.5401 19.8891  -2
 -10  13   2 30.5401 19.8891   1
  -9  13   3 13.1594 13.1532  -2
  -9  13   2 13.1594 13.1532   1
  -8  13   1 13.0125 16.5643  -2
  -8  13   2 13.0125 16.5643   1
  -8  13   3 59.8755 11.1621  -2
  -8  13   2 59.8755 11.1621   1
  -7  13   1 63.7156 14.0819  -2
  -7  13   2 63.7156 14.0819   1
  -7  13   3 82.5812 10.4634  -2
  -7  13   2 82.5812 10.4634   1
  -6  13   3 126.117 10.0420  -2
  -6  13   2 126.117 10.0420   1
  -6  13   1 78.9072 11.8515  -2
  -6  13   2 78.9072 11.8515   1
  -5  13   3 72.7852 8.29774  -2
  -5  13   2 72.7852 8.29774   1
  -5  13   1 77.4193 6.66962  -2
  -5  13   2 77.4193 6.66962   1
  -4  13   1 217.040 14.7304  -2
  -4  13   2 217.040 14.7304   1
  -4  13   3 151.239 8.74062  -2
  -4  13   2 151.239 8.74062   1
  -3  13   3 157.158 8.41728  -2
  -3  13   2 157.158 8.41728   1
  -3  13   1 121.159 12.1495  -2
  -3  13   2 121.159 12.1495   1
  -2  13   3 69.7397 6.69954  -2
  -2  13   2 69.7397 6.69954   1
  -2  13   1 89.8148 4.57303  -2
  -2  13   2 89.8148 4.57303   1
  -1  13   3 175.265 7.01815  -2
  -1  13   2 175.265 7.01815   1
  -1  13   1 195.766 8.40626  -2
  -1  13   2 195.766 8.40626   1
   0  13   3 17.9952 4.60241  -2
   0  13   2 17.9952 4.60241   1
   0  13   1 5.56277 3.78424  -2
   0  13   2 5.56277 3.78424   1
   1  13   3 525.916 13.0164  -2
   1  13   2 525.916 13.0164   1
   1  13   1 548.469 12.6516  -2
   1  13   2 548.469 12.6516   1
   2  13   1 964.194 22.4711  -2
   2  13   2 964.194 22.4711   1
   2  13   3 1162.47 52.2599  -2
   2  13   2 1162.47 52.2599   1
   3  13   1 497.699 14.6904  -2
   3  13   2 497.699 14.6904   1
   4  13   1 121.535 13.0570  -2
   4  13   2 121.535 13.0570   1
   5  13   1 105.829 21.1456  -2
   5  13   2 105.829 21.1456   1
   6  13   2 -2.0965 7.94074   1
   7  13   2 41.6678 7.74350   1
   8  13   2 -3.7601 7.71899   1
   9  12   3 127.296 25.9023  -2
   9  13   2 127.296 25.9023   1
  10  13   2 10.0391 17.4293   1
 -10  14   3 54.0642 19.9887  -2
 -10  14   2 54.0642 19.9887   1
  -9  14   3 89.6362 14.2289  -2
  -9  14   2 89.6362 14.2289   1
  -8  14   3 115.597 11.6160  -2
  -8  14   2 115.597 11.6160   1
  -7  14   3 144.211 11.0094  -2
  -7  14   2 144.211 11.0094   1
  -7  14   1 116.190 20.6570  -2
  -7  14   2 116.190 20.6570   1
  -6  14   3 301.197 12.6859  -2
  -6  14   2 301.197 12.6859   1
  -6  14   1 299.285 18.7243  -2
  -6  14   2 299.285 18.7243   1
  -5  14   3 319.419 12.0757  -2
  -5  14   2 319.419 12.0757   1
  -5  14   1 339.497 13.3017  -2
  -5  14   2 339.497 13.3017   1
  -4  14   1 101.017 12.1676  -2
  -4  14   2 101.017 12.1676   1
  -4  14   3 34.6708 6.68036  -2
  -4  14   2 34.6708 6.68036   1
  -3  14   3 37.3368 6.33618  -2
  -3  14   2 37.3368 6.33618   1
  -3  14   1 85.3806 12.0546  -2
  -3  14   2 85.3806 12.0546   1
  -2  14   1 246.966 7.34345  -2
  -2  14   2 246.966 7.34345   1
  -2  14   3 241.597 9.35400  -2
  -2  14   2 241.597 9.35400   1
  -1  14   1 16.8365 5.33007  -2
  -1  14   2 16.8365 5.33007   1
  -1  14   3 16.6171 4.99368  -2
  -1  14   2 16.6171 4.99368   1
   0  14   1 673.271 14.2807  -2
   0  14   2 673.271 14.2807   1
   0  14   3 630.387 13.7515  -2
   0  14   2 630.387 13.7515   1
   1  14   1 20.7141 5.07365  -2
   1  14   2 20.7141 5.07365   1
   1  14   3 59.8626 14.8735  -2
   1  14   2 59.8626 14.8735   1
   2  14   1 23.6771 6.60851  -2
   2  14   2 23.6771 6.60851   1
   3  14   1 119.137 8.86149  -2
   3  14   2 119.137 8.86149   1
   4  14   1 344.353 13.1958  -2
   4  14   2 344.353 13.1958   1
   5  14   1 41.8168 14.6074  -2
   5  14   2 41.8168 14.6074   1
   6  14   1 254.883 20.0724  -2
   6  14   2 254.883 20.0724   1
   7  14   2 17.5909 7.44172   1
   8  14   2 29.7788 8.40079   1
   9  14   2 22.2494 12.7314   1
  10  14   2 8.29612 17.8226   1
 -10  15   3 29.5368 15.3220  -2
 -10  15   2 29.5368 15.3220   1
  -9  15   3 85.0581 14.3185  -2
  -9  15   2 85.0581 14.3185   1
  -8  15   3 53.7474 10.7944  -2
  -8  15   2 53.7474 10.7944   1
  -7  15   3 103.671 10.5995  -2
  -7  15   2 103.671 10.5995   1
  -6  15   3 74.3463 9.15180  -2
  -6  15   2 74.3463 9.15180   1
  -5  15   3 244.953 11.2104  -2
  -5  15   2 244.953 11.2104   1
  -5  15   1 219.489 18.0351  -2
  -5  15   2 219.489 18.0351   1
  -4  15   3 133.842 8.85380  -2
  -4  15   2 133.842 8.85380   1
  -4  15   1 109.422 14.4747  -2
  -4  15   2 109.422 14.4747   1
  -3  15   1 123.627 7.11434  -2
  -3  15   2 123.627 7.11434   1
  -3  15   3 68.7477 7.47560  -2
  -3  15   2 68.7477 7.47560   1
  -2  15   1 145.823 6.39970  -2
  -2  15   2 145.823 6.39970   1
  -2  15   3 156.340 8.44109  -2
  -2  15   2 156.340 8.44109   1
  -1  15   3 109.789 7.30874  -2
  -1  15   2 109.789 7.30874   1
  -1  15   1 118.217 7.74285  -2
  -1  15   2 118.217 7.74285   1
   0  15   1 29.1049 6.10915  -2
   0  15   2 29.1049 6.10915   1
   0  15   3 40.0941 7.60421  -2
   0  15   2 40.0941 7.60421   1
   1  15   1 212.153 8.41006  -2
   1  15   2 212.153 8.41006   1
   2  15   1 116.484 8.42964  -2
   2  15   2 116.484 8.42964   1
   3  15   1 11.3032 9.73648  -2
   3  15   2 11.3032 9.73648   1
   4  15   1 69.7014 11.7097  -2
   4  15   2 69.7014 11.7097   1
   5  15   1 28.7970 15.0177  -2
   5  15   2 28.7970 15.0177   1
   6  15   1 153.715 27.5296  -2
   6  15   2 153.715 27.5296   1
   7  15   2 6.58774 9.47669   1
   8  15   2 16.2438 10.3451   1
   9  15   2 9.93500 12.9041   1
  10  15   2 162.799 21.9771   1
 -10  16   3 68.2644 16.5912  -2
 -10  16   2 68.2644 16.5912   1
  -9  16   3 -11.461 13.3075  -2
  -9  16   2 -11.461 13.3075   1
  -8  16   3 11.7633 10.9697  -2
  -8  16   2 11.7633 10.9697   1
  -7  16   3 103.079 11.3521  -2
  -7  16   2 103.079 11.3521   1
  -6  16   3 3.00612 9.01665  -2
  -6  16   2 3.00612 9.01665   1
  -5  16   1 268.865 27.4235  -2
  -5  16   2 268.865 27.4235   1
  -5  16   3 202.219 11.4795  -2
  -5  16   2 202.219 11.4795   1
  -4  16   3 633.519 17.9923  -2
  -4  16   2 633.519 17.9923   1
  -4  16   1 625.467 33.2290  -2
  -4  16   2 625.467 33.2290   1
  -3  16   3 166.523 9.76544  -2
  -3  16   2 166.523 9.76544   1
  -3  16   1 83.5154 9.21132  -2
  -3  16   2 83.5154 9.21132   1
  -2  16   1 67.9967 7.35659  -2
  -2  16   2 67.9967 7.35659   1
  -2  16   3 55.6797 7.70520  -2
  -2  16   2 55.6797 7.70520   1
  -1  16   3 92.5844 9.94534  -2
  -1  16   2 92.5844 9.94534   1
  -1  16   1 85.0835 7.99538  -2
  -1  16   2 85.0835 7.99538   1
   0  16   1 226.876 9.56985  -2
   0  16   2 226.876 9.56985   1
   0  16   3 255.396 15.5121  -2
   0  16   2 255.396 15.5121   1
   1  16   1 94.9247 9.94663  -2
   1  16   2 94.9247 9.94663   1
   2  16   1 31.4274 11.5510  -2
   2  16   2 31.4274 11.5510   1
   3  16   1 215.060 16.4371  -2
   3  16   2 215.060 16.4371   1
   4  16   1 68.6911 21.8334  -2
   4  16   2 68.6911 21.8334   1
   5  16   1 543.275 26.0481  -2
   5  16   2 543.275 26.0481   1
   6  16   2 26.0972 9.27040   1
   7  16   2 -2.1881 9.33935   1
   8  16   2 171.207 13.4004   1
   9  16   2 -3.1824 12.9482   1
  10  16   2 35.1014 19.7343   1
 -10  17   3 22.9354 17.1779  -2
 -10  17   2 22.9354 17.1779   1
  -9  17   3 234.528 18.7380  -2
  -9  17   2 234.528 18.7380   1
  -8  17   3 9.78720 12.1422  -2
  -8  17   2 9.78720 12.1422   1
  -7  17   3 16.4321 11.3640  -2
  -7  17   2 16.4321 11.3640   1
  -6  17   3 14.7419 10.4512  -2
  -6  17   2 14.7419 10.4512   1
  -5  17   3 66.9173 10.7132  -2
  -5  17   2 66.9173 10.7132   1
  -4  17   3 54.7406 9.70545  -2
  -4  17   2 54.7406 9.70545   1
  -3  17   1 147.352 17.4456  -2
  -3  17   2 147.352 17.4456   1
  -3  17   3 143.987 10.1939  -2
  -3  17   2 143.987 10.1939   1
  -2  17   1 92.9663 13.9921  -2
  -2  17   2 92.9663 13.9921   1
  -2  17   3 71.2093 11.3414  -2
  -2  17   2 71.2093 11.3414   1
  -1  17   1 390.462 14.1839  -2
  -1  17   2 390.462 14.1839   1
  -1  17   3 414.342 22.6169  -2
  -1  17   2 414.342 22.6169   1
   0  17   2 108.993 4.42425   1
   1  17   2 182.120 4.81746   1
   2  17   2 221.523 6.71224   1
   3  17   2 38.5028 4.49672   1
   4  17   2 -7.0755 4.81392   1
   5  17   2 0.69072 6.56832   1
   6  17   2 4.31800 8.99474   1
   7  17   2 114.943 11.9223   1
   8  17   2 41.1393 11.5320   1
   9  17   2 315.082 19.9199   1
 -10  18   3 54.4753 30.3695  -2
 -10  18   2 54.4753 30.3695   1
  -9  18   3 -5.7787 14.9443  -2
  -9  18   2 -5.7787 14.9443   1
  -8  18   3 42.5732 13.7790  -2
  -8  18   2 42.5732 13.7790   1
  -7  18   3 20.6553 12.5876  -2
  -7  18   2 20.6553 12.5876   1
  -6  18   3 28.0909 11.7253  -2
  -6  18   2 28.0909 11.7253   1
  -5  18   3 315.060 14.9936  -2
  -5  18   2 315.060 14.9936   1
  -4  18   3 92.9476 10.8795  -2
  -4  18   2 92.9476 10.8795   1
  -3  18   2 34.7503 4.30236   1
  -2  18   2 15.4959 4.97482   1
  -1  18   2 30.6235 4.96556   1
   0  18   2 27.4435 4.19595   1
   1  18   2 6.25151 3.68578   1
   2  18   2 6.01853 4.91857   1
   3  18   2 383.797 10.4033   1
   4  18   2 142.516 6.98003   1
   5  18   2 124.608 8.71686   1
   6  18   2 -1.7059 9.21732   1
   7  18   2 78.1780 11.5961   1
   8  18   2 29.7810 11.5868   1
   9  18   2 -5.0708 14.0857   1
  -9  19   3 78.3452 19.1389  -2
  -9  19   2 78.3452 19.1389   1
  -8  19   3 112.425 15.7151  -2
  -8  19   2 112.425 15.7151   1
  -7  19   3 105.997 14.5943  -2
  -7  19   2 105.997 14.5943   1
  -6  19   3 121.084 19.4935  -2
  -6  19   2 121.084 19.4935   1
  -5  19   2 4.04745 7.83027   1
  -4  19   2 11.7603 6.87117   1
  -3  19   2 27.4463 5.27076   1
  -2  19   2 26.8551 5.33279   1
  -1  19   2 103.815 6.16191   1
   0  19   2 145.862 7.20675   1
   1  19   2 101.999 6.05456   1
   2  19   2 13.3081 5.28475   1
   3  19   2 157.170 7.37756   1
   4  19   2 185.981 7.85440   1
   5  19   2 70.1223 9.88009   1
   6  19   2 141.233 12.0363   1
   7  19   2 27.4239 11.0249   1
   8  19   2 -5.7448 11.4394   1
   9  19   2 -0.4258 14.4493   1
  -9  20   2 11.3060 13.0596   1
  -8  20   2 182.022 14.5870   1
  -7  20   2 6.81524 10.8069   1
  -6  20   2 89.7267 11.1219   1
  -5  20   2 87.0573 10.2354   1
  -4  20   2 0.62047 7.00266   1
  -3  20   2 21.1179 5.52975   1
  -2  20   2 233.543 8.41135   1
  -1  20   2 49.2417 6.34277   1
   0  20   2 268.108 9.37446   1
   1  20   2 16.9483 7.40794   1
   2  20   2 73.7294 6.27785   1
   3  20   2 320.328 9.84424   1
   4  20   2 173.467 7.90141   1
   5  20   2 9.89120 9.00615   1
   6  20   2 110.905 11.7874   1
   7  20   2 17.4695 11.1220   1
   8  20   2 21.7555 12.2722   1
   9  20   2 17.2672 13.6234   1
  -8  21   2 8.94029 12.0172   1
  -7  21   2 19.8013 11.3272   1
  -6  21   2 74.0737 11.1458   1
  -5  21   2 -1.0286 8.96997   1
  -4  21   2 164.829 9.77781   1
  -3  21   2 3.66341 5.64516   1
  -2  21   2 64.1652 6.93662   1
  -1  21   2 -2.3710 7.63104   1
   0  21   2 45.9483 8.41566   1
   1  21   2 25.5894 7.90779   1
   2  21   2 118.761 9.39675   1
   3  21   2 71.2641 6.81568   1
   4  21   2 168.228 7.93198   1
   5  21   2 -7.2808 9.07227   1
   6  21   2 13.1366 10.2330   1
   7  21   2 31.5995 11.8239   1
   8  21   2 -2.2894 14.0569   1
  -8  22   2 39.0839 13.0767   1
  -7  22   2 64.7912 12.2677   1
  -6  22   2 -3.8655 10.0950   1
  -5  22   2 57.4144 10.3239   1
  -4  22   2 26.1989 8.74493   1
  -3  22   2 164.317 8.61078   1
  -2  22   2 169.276 10.3210   1
  -1  22   2 57.7273 8.83603   1
   0  22   2 211.734 11.4200   1
   1  22   2 189.564 10.9602   1
   2  22   2 47.5079 8.69931   1
   3  22   2 113.127 9.41991   1
   4  22   2 9.60543 6.51429   1
   5  22   2 201.491 13.1358   1
   6  22   2 2.74690 10.5399   1
   7  22   2 25.9308 11.8519   1
   8  22   2 35.6915 13.5707   1
  -8  23   2 -11.070 12.4719   1
  -7  23   2 20.2943 11.9265   1
  -6  23   2 2.17910 10.7216   1
  -5  23   2 18.5222 11.5771   1
   4  23   0 -7.6252 20.9743  -2
  -4  23   2 -7.6252 20.9743   1
   3  23   0 167.452 19.7526  -2
  -3  23   2 167.452 19.7526   1
   2  23   0 50.7680 24.3265  -2
  -2  23   2 50.7680 24.3265   1
   1  23   0 546.888 27.0809  -2
  -1  23   2 546.888 27.0809   1
   0  23   2 56.6528 9.17548   1
   1  23   2 149.785 10.7994   1
   2  23   2 3.71122 8.17752   1
   3  23   2 9.69070 7.88254   1
   4  23   2 8.67322 7.43944   1
   5  23   2 19.9424 16.5145   1
   6  23   2 27.7635 12.8147   1
   7  23   2 95.8782 15.5726   1
  -7  24   4 49.6279 19.2086  -2
  -7  24   2 49.6279 19.2086   1
  -6  24   4 -13.678 16.6394  -2
  -6  24   2 -13.678 16.6394   1
  -5  24   4 25.3287 21.3029  -2
  -5  24   2 25.3287 21.3029   1
  -4  24   4 26.8522 20.1369  -2
  -4  24   2 26.8522 20.1369   1
   4  24   0 13.3264 21.3040  -2
  -4  24   2 13.3264 21.3040   1
  -3  24   4 20.1968 19.2480  -2
  -3  24   2 20.1968 19.2480   1
   3  24   0 60.9146 15.4355  -2
  -3  24   2 60.9146 15.4355   1
   2  24   0 76.2356 15.2090  -2
  -2  24   2 76.2356 15.2090   1
  -2  24   4 129.583 27.5365  -2
  -2  24   2 129.583 27.5365   1
   1  24   0 -3.1869 15.2615  -2
  -1  24   2 -3.1869 15.2615   1
   0  24   0 178.872 20.0257  -2
   0  24   2 178.872 20.0257   1
   1  24   0 108.041 28.3773  -2
   1  24   2 108.041 28.3773   1
   2  24   0 -4.6568 26.3913  -2
   2  24   2 -4.6568 26.3913   1
   3  24   2 49.8244 9.13460   1
   4  24   2 8.82146 7.66965   1
   5  24   2 164.291 20.7011   1
   6  24   2 142.246 21.3176   1
   7  24   2 9.10746 19.4819   1
  -7  25   4 -14.420 22.2785  -2
  -7  25   2 -14.420 22.2785   1
  -6  25   4 39.2345 21.8478  -2
  -6  25   2 39.2345 21.8478   1
  -5  25   4 27.8368 20.8922  -2
  -5  25   2 27.8368 20.8922   1
  -4  25   4 44.7956 20.1794  -2
  -4  25   2 44.7956 20.1794   1
  -3  25   4 27.1980 19.3566  -2
  -3  25   2 27.1980 19.3566   1
   3  25   0 19.9478 12.0899  -2
  -3  25   2 19.9478 12.0899   1
   2  25   0 49.3869 14.0143  -2
  -2  25   2 49.3869 14.0143   1
  -2  25   4 55.9040 18.9923  -2
  -2  25   2 55.9040 18.9923   1
   1  25   0 -5.2319 14.3751  -2
  -1  25   2 -5.2319 14.3751   1
  -1  25   4 -20.017 23.1288  -2
  -1  25   2 -20.017 23.1288   1
   0  25   0 162.105 18.6704  -2
   0  25   2 162.105 18.6704   1
   0  25   4 260.997 29.1278  -2
   0  25   2 260.997 29.1278   1
   1  25   0 32.0889 17.7164  -2
   1  25   2 32.0889 17.7164   1
   2  25   0 62.8235 19.6236  -2
   2  25   2 62.8235 19.6236   1
   3  25   0 32.4147 29.0048  -2
   3  25   2 32.4147 29.0048   1
   4  25   0 40.2914 30.4799  -2
   4  25   2 40.2914 30.4799   1
   5  25   2 -27.869 16.0776   1
   6  25   2 37.3349 19.4162   1
  -6  26   4 51.6491 21.7536  -2
  -6  26   2 51.6491 21.7536   1
  -5  26   4 20.6281 19.7885  -2
  -5  26   2 20.6281 19.7885   1
  -4  26   4 31.7512 19.4436  -2
  -4  26   2 31.7512 19.4436   1
  -3  26   4 26.4898 18.6981  -2
  -3  26   2 26.4898 18.6981   1
   3  26   0 8.91216 11.1607  -2
  -3  26   2 8.91216 11.1607   1
   2  26   0 97.7036 14.1150  -2
  -2  26   2 97.7036 14.1150   1
  -2  26   4 82.4945 19.4990  -2
  -2  26   2 82.4945 19.4990   1
  -1  26   4 14.2122 17.9608  -2
  -1  26   2 14.2122 17.9608   1
   1  26   0 29.5769 14.2022  -2
  -1  26   2 29.5769 14.2022   1
   0  26   0 34.9523 15.9129  -2
   0  26   2 34.9523 15.9129   1
   0  26   4 -0.0753 17.5985  -2
   0  26   2 -0.0753 17.5985   1
   1  26   0 45.3606 17.4522  -2
   1  26   2 45.3606 17.4522   1
   2  26   0 29.4761 18.8584  -2
   2  26   2 29.4761 18.8584   1
   3  26   0 4.21577 19.9163  -2
   3  26   2 4.21577 19.9163   1
   4  26   0 -4.4357 21.4828  -2
   4  26   2 -4.4357 21.4828   1
   5  26   0 23.7874 32.9756  -2
   5  26   2 23.7874 32.9756   1
   6  26   0 55.2091 35.7707  -2
   6  26   2 55.2091 35.7707   1
  -5  27   4 47.3610 20.2845  -2
  -5  27   2 47.3610 20.2845   1
  -4  27   4 9.36524 18.6359  -2
  -4  27   2 9.36524 18.6359   1
  -3  27   4 45.7441 18.9954  -2
  -3  27   2 45.7441 18.9954   1
   3  27   0 11.1749 11.1449  -2
  -3  27   2 11.1749 11.1449   1
   2  27   0 -11.186 12.0330  -2
  -2  27   2 -11.186 12.0330   1
  -2  27   4 5.15601 17.8758  -2
  -2  27   2 5.15601 17.8758   1
   1  27   0 40.5236 14.3137  -2
  -1  27   2 40.5236 14.3137   1
  -1  27   4 23.4607 18.4415  -2
  -1  27   2 23.4607 18.4415   1
   0  27   0 8.10655 14.9896  -2
   0  27   2 8.10655 14.9896   1
   0  27   4 -8.4158 17.9414  -2
   0  27   2 -8.4158 17.9414   1
   1  27   0 -13.196 16.3462  -2
   1  27   2 -13.196 16.3462   1
   1  27   4 36.6778 27.8121  -2
   1  27   2 36.6778 27.8121   1
   2  27   0 19.3827 18.4966  -2
   2  27   2 19.3827 18.4966   1
   3  27   0 20.2502 20.2504  -2
   3  27   2 20.2502 20.2504   1
   4  27   0 39.1753 22.6351  -2
   4  27   2 39.1753 22.6351   1
   5  27   0 17.4055 24.1718  -2
   5  27   2 17.4055 24.1718   1
  -4  28   4 -21.332 18.5737  -2
  -4  28   2 -21.332 18.5737   1
   3  28   0 33.9477 12.5862  -2
  -3  28   2 33.9477 12.5862   1
  -3  28   4 22.3141 19.2362  -2
  -3  28   2 22.3141 19.2362   1
  -2  28   4 50.8360 19.6822  -2
  -2  28   2 50.8360 19.6822   1
   2  28   0 33.5071 14.0899  -2
  -2  28   2 33.5071 14.0899   1
   1  28   0 46.3441 15.4311  -2
  -1  28   2 46.3441 15.4311   1
  -1  28   4 95.5212 20.9533  -2
  -1  28   2 95.5212 20.9533   1
   0  28   4 3.15432 19.0034  -2
   0  28   2 3.15432 19.0034   1
   0  28   0 8.45328 16.0032  -2
   0  28   2 8.45328 16.0032   1
   1  28   4 5.67234 28.1225  -2
   1  28   2 5.67234 28.1225   1
   1  28   0 21.3750 17.3950  -2
   1  28   2 21.3750 17.3950   1
   2  28   0 6.78835 18.9947  -2
   2  28   2 6.78835 18.9947   1
   3  28   0 11.5643 20.5864  -2
   3  28   2 11.5643 20.5864   1
   4  28   0 -7.6800 22.1538  -2
   4  28   2 -7.6800 22.1538   1
  -3  29   4 25.9788 21.2628  -2
  -3  29   2 25.9788 21.2628   1
   3  29   0 1.23434 13.5840  -2
  -3  29   2 1.23434 13.5840   1
   2  29   0 52.7074 16.0052  -2
  -2  29   2 52.7074 16.0052   1
  -2  29   4 33.9935 21.3635  -2
  -2  29   2 33.9935 21.3635   1
  -1  29   4 58.6381 21.3935  -2
  -1  29   2 58.6381 21.3935   1
   1  29   0 5.00467 16.1840  -2
  -1  29   2 5.00467 16.1840   1
   0  29   4 28.3636 20.4637  -2
   0  29   2 28.3636 20.4637   1
   0  29   0 -1.6261 17.5526  -2
   0  29   2 -1.6261 17.5526   1
   1  29   4 78.8447 32.0363  -2
   1  29   2 78.8447 32.0363   1
   1  29   0 -19.305 18.3657  -2
   1  29   2 -19.305 18.3657   1
   2  29   0 47.9726 21.0429  -2
   2  29   2 47.9726 21.0429   1
   3  29   0 24.8708 22.1743  -2
   3  29   2 24.8708 22.1743   1
  -2  30   4 -12.379 21.9739  -2
  -2  30   2 -12.379 21.9739   1
   2  30   0 1.89034 16.8460  -2
  -2  30   2 1.89034 16.8460   1
  -1  30   4 43.2440 22.9151  -2
  -1  30   2 43.2440 22.9151   1
   1  30   0 39.0599 19.0754  -2
  -1  30   2 39.0599 19.0754   1
   0  30   4 -5.5373 21.3988  -2
   0  30   2 -5.5373 21.3988   1
   0  30   0 35.9249 20.3680  -2
   0  30   2 35.9249 20.3680   1
   1  30   0 80.2112 22.1749  -2
   1  30   2 80.2112 22.1749   1
 -12   0   3 10.8674 17.8939  -2
 -12   0   3 10.8674 17.8939   1
 -11   0   3 106.606 17.0667  -2
 -11   0   3 106.606 17.0667   1
 -10   0   3 10.1037 13.1666  -2
 -10   0   3 10.1037 13.1666   1
  -9   0   3 31.8987 12.2918  -2
  -9   0   3 31.8987 12.2918   1
  -8   0   3 3.22281 10.0035  -2
  -8   0   3 3.22281 10.0035   1
  -7   0   3 9.39767 4.37772  -2
  -7   0   3 9.39767 4.37772   1
  -6   0   3 -0.3982 3.14736  -2
  -6   0   3 -0.3982 3.14736   1
  -5   0   3 361.446 7.86276  -2
  -5   0   3 361.446 7.86276   1
  -4   0   3 3.04778 3.01375  -2
  -4   0   3 3.04778 3.01375   1
  -3   0   3 382.232 8.38427  -2
  -3   0   3 382.232 8.38427   1
  -2   0   3 7.80367 3.33042  -2
  -2   0   3 7.80367 3.33042   1
  -1   0   3 422.536 13.4754  -2
  -1   0   3 422.536 13.4754   1
   0   0   3 0.45154 1.18549   1
   1   0   3 121.814 3.48976   1
   2   0   3 -5.2653 2.93541   1
   3   0   3 1180.78 28.0333   1
   4   0   3 6.72982 4.69108   1
   5   0   3 103.077 6.50648   1
   6   0   3 3.68824 4.12196   1
   7   0   3 85.2760 6.80246   1
   8   0   3 2.19191 9.78327   1
   9   1   3 56.5862 15.8660  -2
   9   0   3 56.5862 15.8660   1
  10   1   3 -2.4151 16.0458  -2
  10   0   3 -2.4151 16.0458   1
  11   1   3 -5.8462 17.0475  -2
  11   0   3 -5.8462 17.0475   1
 -12   1   3 11.1379 12.5152  -2
 -12   1   3 11.1379 12.5152   1
 -11   1   3 5.45817 10.7949  -2
 -11   1   3 5.45817 10.7949   1
 -10   1   3 12.6428 9.44425  -2
 -10   1   3 12.6428 9.44425   1
  -9   1   3 240.199 11.8261  -2
  -9   1   3 240.199 11.8261   1
  -8   1   3 20.9851 5.76031  -2
  -8   1   3 20.9851 5.76031   1
  -7   1   3 41.4907 4.06150  -2
  -7   1   3 41.4907 4.06150   1
  -6   1   3 203.826 5.41476  -2
  -6   1   3 203.826 5.41476   1
  -5   1   3 42.5374 2.91307  -2
  -5   1   3 42.5374 2.91307   1
  -4   1   3 463.634 6.85346  -2
  -4   1   3 463.634 6.85346   1
  -3   1   3 41.5485 2.60615  -2
  -3   1   3 41.5485 2.60615   1
  -2   1   3 792.323 14.8318  -2
  -2   1   3 792.323 14.8318   1
  -1   1   3 707.308 21.1854  -2
  -1   1   3 707.308 21.1854   1
   0   1   3 1027.96 11.1703   1
   1   1   3 75.1594 1.95581   1
   2   1   3 3885.39 57.7161   1
   3   1   3 18.4675 2.27952   1
   4   1   3 919.781 14.9333   1
   5   1   3 342.514 6.60427   1
   6   1   3 52.7296 3.12619   1
   7   1   3 231.252 6.80676   1
   8   2   3 71.3260 23.6280  -2
   8   1   3 71.3260 23.6280   1
   9   2   3 5.69870 15.2602  -2
   9   1   3 5.69870 15.2602   1
   9   0   3 15.3435 23.4867  -2
   9   1   3 15.3435 23.4867   1
  10   2   3 25.3875 16.7804  -2
  10   1   3 25.3875 16.7804   1
  10   0   3 38.0353 16.8567  -2
  10   1   3 38.0353 16.8567   1
  11   2   3 75.7139 18.5356  -2
  11   1   3 75.7139 18.5356   1
  11   0   3 37.1513 18.4182  -2
  11   1   3 37.1513 18.4182   1
 -12   2   3 -5.8020 12.5905  -2
 -12   2   3 -5.8020 12.5905   1
 -11   2   3 43.0454 11.6112  -2
 -11   2   3 43.0454 11.6112   1
 -10   2   3 174.138 12.2051  -2
 -10   2   3 174.138 12.2051   1
  -9   2   3 56.8497 9.45292  -2
  -9   2   3 56.8497 9.45292   1
  -8   2   3 15.2915 6.19765  -2
  -8   2   3 15.2915 6.19765   1
  -7   2   3 62.5636 4.86065  -2
  -7   2   3 62.5636 4.86065   1
  -6   2   3 4.08504 4.06049  -2
  -6   2   3 4.08504 4.06049   1
  -5   2   3 4.37805 4.82236  -2
  -5   2   3 4.37805 4.82236   1
  -4   2   3 7.87380 4.66134  -2
  -4   2   3 7.87380 4.66134   1
  -3   2   3 4.70073 4.87662  -2
  -3   2   3 4.70073 4.87662   1
  -2   2   3 1785.90 49.7078  -2
  -2   2   3 1785.90 49.7078   1
  -1   2   3 1285.82 14.4369   1
   0   2   3 157.771 2.33626   1
   1   2   3 303.143 4.36556   1
   2   2   3 362.966 6.00328   1
   3   2   3 29.4863 2.44974   1
   4   2   3 12.3321 2.79432   1
   5   2   3 151.861 4.29308   1
   6   2   3 398.002 7.08662   1
   7   2   3 40.3810 5.74548   1
   8   3   3 -9.6382 21.6199  -2
   8   2   3 -9.6382 21.6199   1
   9   3   3 32.3886 15.8728  -2
   9   2   3 32.3886 15.8728   1
  10   3   3 22.3185 16.8940  -2
  10   2   3 22.3185 16.8940   1
  10   1   3 14.2304 23.0259  -2
  10   2   3 14.2304 23.0259   1
  11   3   3 57.2031 18.8667  -2
  11   2   3 57.2031 18.8667   1
  11   1   3 83.1569 22.4271  -2
  11   2   3 83.1569 22.4271   1
 -12   3   3 90.9536 20.6159  -2
 -12   3   3 90.9536 20.6159   1
 -11   3   3 35.8046 17.0418  -2
 -11   3   3 35.8046 17.0418   1
 -10   3   3 87.4839 12.5422  -2
 -10   3   3 87.4839 12.5422   1
  -9   3   3 1.88744 13.2065  -2
  -9   3   3 1.88744 13.2065   1
  -8   3   3 187.501 11.2551  -2
  -8   3   3 187.501 11.2551   1
  -7   3   3 149.603 7.72106  -2
  -7   3   3 149.603 7.72106   1
  -6   3   3 1091.96 21.9806  -2
  -6   3   3 1091.96 21.9806   1
  -5   3   3 51.3010 6.54386  -2
  -5   3   3 51.3010 6.54386   1
  -4   3   3 1237.94 55.2580  -2
  -4   3   3 1237.94 55.2580   1
  -3   3   3 52.8296 1.94109   1
  -2   3   3 970.056 11.1053   1
  -1   3   3 104.587 2.02939   1
   0   3   3 48.1446 1.55501   1
   1   3   3 215.998 3.33993   1
   2   3   3 65.6022 2.56908   1
   3   3   3 284.461 6.20670   1
   4   3   3 30.9376 3.26664   1
   5   3   3 162.779 4.99913   1
   6   3   3 21.3594 4.21136   1
   7   3   3 15.4210 5.25613   1
   8   3   3 9.96423 5.86376   1
   9   4   3 77.7893 17.2908  -2
   9   3   3 77.7893 17.2908   1
  10   4   3 34.7047 17.9983  -2
  10   3   3 34.7047 17.9983   1
  11   4   3 51.6598 19.7520  -2
  11   3   3 51.6598 19.7520   1
 -12   4   3 32.1254 20.5366  -2
 -12   4   3 32.1254 20.5366   1
 -11   4   3 -5.3196 17.4865  -2
 -11   4   3 -5.3196 17.4865   1
 -10   4   3 358.552 23.2929  -2
 -10   4   3 358.552 23.2929   1
  -9   4   3 81.2721 16.0244  -2
  -9   4   3 81.2721 16.0244   1
  -8   4   3 11.3192 9.95083  -2
  -8   4   3 11.3192 9.95083   1
  -7   4   3 345.900 12.4921  -2
  -7   4   3 345.900 12.4921   1
  -6   4   3 10.8134 17.9521  -2
  -6   4   3 10.8134 17.9521   1
  -5   4   3 439.540 7.54170   1
  -4   4   3 68.0188 2.93588   1
  -3   4   3 600.017 8.43257   1
  -2   4   3 4.62418 1.21683   1
  -1   4   3 4992.41 54.8153   1
   0   4   3 834.988 9.66288   1
   1   4   3 3133.52 39.4174   1
   2   4   3 116.027 3.28522   1
   3   4   3 785.730 13.7484   1
   4   4   3 44.1470 3.41998   1
   5   4   3 173.533 6.08370   1
   6   4   3 296.968 8.30729   1
   7   4   3 106.868 6.60691   1
   8   4   3 133.691 7.73182   1
   9   5   3 227.549 32.1335  -2
   9   4   3 227.549 32.1335   1
  10   5   3 97.1304 19.9258  -2
  10   4   3 97.1304 19.9258   1
  11   5   3 63.3242 21.0014  -2
  11   4   3 63.3242 21.0014   1
 -12   5   3 18.1748 21.5014  -2
 -12   5   3 18.1748 21.5014   1
 -11   5   3 63.5069 19.8823  -2
 -11   5   3 63.5069 19.8823   1
 -10   5   3 115.768 19.2927  -2
 -10   5   3 115.768 19.2927   1
  -9   5   3 163.914 18.6580  -2
  -9   5   3 163.914 18.6580   1
  -8   5   3 28.6008 13.9285  -2
  -8   5   3 28.6008 13.9285   1
  -7   5   3 63.9035 4.51170   1
  -6   5   3 44.2981 3.22349   1
  -5   5   3 534.775 9.13713   1
  -4   5   3 84.5754 5.41459   1
  -3   5   3 19.3181 3.10919   1
  -2   5   3 117.452 2.73861   1
  -1   5   3 0.84595 1.22326   1
   0   5   3 521.750 6.98048   1
   1   5   3 1043.01 14.4455   1
   2   5   3 34.1018 2.55151   1
   3   5   3 48.1605 2.63204   1
   4   5   3 578.973 10.1966   1
   5   5   3 555.837 10.9866   1
   6   5   3 1.41163 3.53372   1
   7   5   3 122.745 7.00264   1
   8   5   3 20.1925 6.12324   1
   9   5   3 71.0563 8.67333   1
  10   5   3 17.6327 8.52502   1
  11   6   3 29.1955 33.4384  -2
  11   5   3 29.1955 33.4384   1
 -12   6   3 46.9411 36.7215  -2
 -12   6   3 46.9411 36.7215   1
 -11   6   3 -6.8504 8.30174   1
 -10   6   3 18.8263 7.74911   1
  -9   6   3 122.585 7.75725   1
  -8   6   3 163.260 7.14811   1
  -7   6   3 255.162 6.92576   1
  -6   6   3 26.9414 3.30457   1
  -5   6   3 167.857 6.88412   1
  -4   6   3 232.178 7.61751   1
  -3   6   3 13.8508 3.72037   1
  -2   6   3 220.448 4.63469   1
  -1   6   3 327.957 5.76297   1
   0   6   3 20.5032 1.90580   1
   1   6   3 135.441 3.15638   1
   2   6   3 0.28257 2.31499   1
   3   6   3 104.324 3.38857   1
   4   6   3 408.496 7.27085   1
   5   6   3 39.0494 3.61626   1
   6   6   3 67.4312 4.15185   1
   7   6   3 23.3043 5.77292   1
   8   6   3 43.8001 6.74016   1
   9   6   3 104.990 9.22723   1
  10   6   3 4.41029 8.43188   1
  11   6   3 78.5114 10.8268   1
 -12   7   3 20.2566 14.0856   1
 -11   7   3 -2.1488 12.1116   1
 -10   7   3 64.3561 8.19162   1
  -9   7   3 59.2467 6.51475   1
  -8   7   3 226.510 9.87975   1
  -7   7   3 30.8328 6.30931   1
  -6   7   3 130.639 7.00069   1
  -5   7   3 192.399 7.39544   1
  -4   7   3 220.453 6.30704   1
  -3   7   3 36.8971 3.53385   1
  -2   7   3 64.6084 2.53024   1
  -1   7   3 165.311 3.83925   1
   0   7   3 82.6383 2.61424   1
   1   7   3 61.7746 2.62992   1
   2   7   3 215.334 4.70714   1
   3   7   3 308.175 5.98705   1
   4   7   3 233.866 5.06000   1
   5   7   3 76.4524 3.88476   1
   6   7   3 6.15959 3.50630   1
   7   7   3 6.09265 5.57201   1
   8   7   3 39.4863 6.72675   1
   9   7   3 -8.4575 7.34802   1
  10   7   3 192.473 11.5863   1
  11   7   3 8.88402 9.60592   1
 -11   8   3 12.7383 12.7472   1
 -10   8   3 26.5974 11.7038   1
  -9   8   3 -5.4436 8.03410   1
  -8   8   3 21.0192 6.91966   1
  -7   8   3 36.5318 6.53982   1
  -6   8   3 17.6298 5.44297   1
  -5   8   3 17.3292 4.87501   1
  -4   8   3 643.985 12.8217   1
  -3   8   3 1794.74 30.6667   1
  -2   8   3 705.034 11.0487   1
  -1   8   3 104.646 3.32684   1
   0   8   3 274.655 4.74605   1
   1   8   3 262.024 4.96192   1
   2   8   3 83.5238 3.53611   1
   3   8   3 3.39025 2.69506   1
   4   8   3 646.198 10.5337   1
   5   8   3 44.2535 3.58447   1
   6   8   3 242.754 7.44369   1
   7   8   3 149.917 7.86050   1
   8   8   3 42.9256 6.88289   1
   9   8   3 42.2696 7.36032   1
  10   8   3 11.9154 8.53837   1
  11   8   3 1.76285 9.58650   1
 -11   9   2 111.157 29.2746  -2
 -11   9   3 111.157 29.2746   1
 -10   9   2 12.2199 23.1036  -2
 -10   9   3 12.2199 23.1036   1
  -9   9   2 29.3004 21.1959  -2
  -9   9   3 29.3004 21.1959   1
  -8   9   2 -11.434 18.0583  -2
  -8   9   3 -11.434 18.0583   1
  -7   9   2 6.42683 19.6540  -2
  -7   9   3 6.42683 19.6540   1
  -6   9   3 5.97685 5.40075   1
  -5   9   3 985.939 20.6327   1
  -4   9   3 155.222 5.72120   1
  -3   9   3 128.411 4.93290   1
  -2   9   3 35.7670 2.54369   1
  -1   9   3 933.880 14.3747   1
   0   9   3 490.108 7.45711   1
   1   9   3 325.030 5.91876   1
   2   9   3 504.023 9.31696   1
   3   9   3 467.732 8.79535   1
   4   9   3 143.026 3.92188   1
   5   9   3 100.202 3.43483   1
   6   9   3 74.2545 5.12459   1
   7   9   3 111.759 7.37345   1
   8   9   3 23.4795 6.11275   1
   9   9   3 19.9866 7.02612   1
  10   8   4 23.0511 26.0320  -2
  10   9   3 23.0511 26.0320   1
  11   8   4 124.275 17.7406  -2
  11   9   3 124.275 17.7406   1
 -11  10   3 23.6247 17.4623   1
 -10  10   2 2.14717 21.8550  -2
 -10  10   3 2.14717 21.8550   1
  -9  10   2 23.1422 19.7065  -2
  -9  10   3 23.1422 19.7065   1
  -8  10   2 5.69234 17.1774  -2
  -8  10   3 5.69234 17.1774   1
  -7  10   2 -4.4998 14.6670  -2
  -7  10   3 -4.4998 14.6670   1
  -6  10   2 1.52530 14.6609  -2
  -6  10   3 1.52530 14.6609   1
  -5  10   2 559.202 41.1903  -2
  -5  10   3 559.202 41.1903   1
  -4  10   3 -0.2139 3.57935   1
  -3  10   3 22.4468 4.71078   1
  -2  10   3 565.377 9.46724   1
  -1  10   3 42.2735 3.23182   1
   0  10   3 90.1406 2.92659   1
   1  10   3 1100.47 14.9655   1
   2  10   3 381.751 7.29224   1
   3  10   3 1427.31 21.2819   1
   4  10   3 137.834 4.15657   1
   5  10   3 27.2838 2.77543   1
   6  10   3 283.123 8.01012   1
   7  10   3 0.74380 5.89852   1
   8  10   3 6.08448 5.97803   1
   9   9   4 155.304 25.9885  -2
   9  10   3 155.304 25.9885   1
  10   9   4 28.5160 25.4258  -2
  10  10   3 28.5160 25.4258   1
  11   9   4 -21.046 26.7493  -2
  11  10   3 -21.046 26.7493   1
 -11  11   4 15.5256 23.1720  -2
 -11  11   3 15.5256 23.1720   1
 -10  11   2 45.6638 23.6273  -2
 -10  11   3 45.6638 23.6273   1
 -10  11   4 46.4796 20.9194  -2
 -10  11   3 46.4796 20.9194   1
  -9  11   4 12.7069 13.8662  -2
  -9  11   3 12.7069 13.8662   1
  -9  11   2 6.18651 17.6030  -2
  -9  11   3 6.18651 17.6030   1
  -8  11   2 -19.119 14.6728  -2
  -8  11   3 -19.119 14.6728   1
  -8  11   4 13.4108 11.1789  -2
  -8  11   3 13.4108 11.1789   1
  -7  11   4 0.38043 10.0514  -2
  -7  11   3 0.38043 10.0514   1
  -7  11   2 22.6600 13.6366  -2
  -7  11   3 22.6600 13.6366   1
  -6  11   4 201.632 11.8895  -2
  -6  11   3 201.632 11.8895   1
  -6  11   2 102.962 13.7958  -2
  -6  11   3 102.962 13.7958   1
  -5  11   4 333.101 18.2337  -2
  -5  11   3 333.101 18.2337   1
  -5  11   2 281.002 13.7810  -2
  -5  11   3 281.002 13.7810   1
  -4  11   2 8.12529 27.2383  -2
  -4  11   3 8.12529 27.2383   1
  -3  11   2 227.916 17.0071  -2
  -3  11   3 227.916 17.0071   1
  -2  11   3 88.4681 3.49534   1
  -1  11   3 573.594 9.89369   1
   0  11   3 1098.27 14.9777   1
   1  11   3 324.542 5.82192   1
   2  11   3 1355.57 20.3466   1
   3  11   3 1104.97 16.9414   1
   4  11   3 99.1649 3.73625   1
   5  11   3 378.616 8.32330   1
   6  11   3 8.08055 4.05954   1
   7  11   3 225.168 12.0945   1
   8  11   3 9.69055 7.68351   1
   9  10   4 33.9981 22.5109  -2
   9  11   3 33.9981 22.5109   1
  10  10   4 19.6163 24.9080  -2
  10  11   3 19.6163 24.9080   1
  11  11   3 10.0920 18.7226   1
 -11  12   4 39.2693 22.7187  -2
 -11  12   3 39.2693 22.7187   1
 -10  12   4 -11.181 19.1010  -2
 -10  12   3 -11.181 19.1010   1
  -9  12   2 20.5366 17.8091  -2
  -9  12   3 20.5366 17.8091   1
  -9  12   4 34.9711 13.6761  -2
  -9  12   3 34.9711 13.6761   1
  -8  12   4 221.144 13.7025  -2
  -8  12   3 221.144 13.7025   1
  -8  12   2 228.178 20.4419  -2
  -8  12   3 228.178 20.4419   1
  -7  12   4 32.8405 10.2302  -2
  -7  12   3 32.8405 10.2302   1
  -7  12   2 6.09182 11.4987  -2
  -7  12   3 6.09182 11.4987   1
  -6  12   2 100.321 11.9726  -2
  -6  12   3 100.321 11.9726   1
  -6  12   4 130.375 10.7810  -2
  -6  12   3 130.375 10.7810   1
  -5  12   4 29.9551 8.40291  -2
  -5  12   3 29.9551 8.40291   1
  -5  12   2 138.279 7.88390  -2
  -5  12   3 138.279 7.88390   1
  -4  12   4 248.506 10.8241  -2
  -4  12   3 248.506 10.8241   1
  -4  12   2 242.789 10.3370  -2
  -4  12   3 242.789 10.3370   1
  -3  12   2 115.766 13.0010  -2
  -3  12   3 115.766 13.0010   1
  -3  12   4 117.607 10.0106  -2
  -3  12   3 117.607 10.0106   1
  -2  12   2 354.064 9.27769  -2
  -2  12   3 354.064 9.27769   1
  -2  12   4 342.288 16.0158  -2
  -2  12   3 342.288 16.0158   1
  -1  12   4 293.982 14.3674  -2
  -1  12   3 293.982 14.3674   1
  -1  12   2 318.224 11.0607  -2
  -1  12   3 318.224 11.0607   1
   0  12   4 225.558 17.9020  -2
   0  12   3 225.558 17.9020   1
   0  12   2 311.585 10.5901  -2
   0  12   3 311.585 10.5901   1
   1  12   2 211.950 19.9732  -2
   1  12   3 211.950 19.9732   1
   2  12   3 135.893 4.41135   1
   3  12   3 61.7343 3.46303   1
   4  12   3 457.576 8.51205   1
   5  12   3 -0.8578 4.93833   1
   6  12   3 45.0315 8.61695   1
   7  12   3 45.9293 9.38080   1
   8  11   4 131.002 23.0446  -2
   8  12   3 131.002 23.0446   1
   9  11   4 56.3228 22.6583  -2
   9  12   3 56.3228 22.6583   1
  10  11   4 90.1824 26.5830  -2
  10  12   3 90.1824 26.5830   1
  10  13   2 59.1451 31.9197  -2
  10  12   3 59.1451 31.9197   1
 -11  13   4 32.1909 21.7276  -2
 -11  13   3 32.1909 21.7276   1
 -10  13   4 67.0894 19.4247  -2
 -10  13   3 67.0894 19.4247   1
  -9  13   4 36.6276 13.0628  -2
  -9  13   3 36.6276 13.0628   1
  -8  13   4 63.9013 10.9243  -2
  -8  13   3 63.9013 10.9243   1
  -8  13   2 92.2807 18.0271  -2
  -8  13   3 92.2807 18.0271   1
  -7  13   4 191.727 11.9184  -2
  -7  13   3 191.727 11.9184   1
  -7  13   2 221.070 17.5297  -2
  -7  13   3 221.070 17.5297   1
  -6  13   4 478.819 15.7135  -2
  -6  13   3 478.819 15.7135   1
  -6  13   2 527.507 26.3313  -2
  -6  13   3 527.507 26.3313   1
  -5  13   4 308.415 12.2907  -2
  -5  13   3 308.415 12.2907   1
  -5  13   2 276.624 11.0824  -2
  -5  13   3 276.624 11.0824   1
  -4  13   4 29.7656 7.49893  -2
  -4  13   3 29.7656 7.49893   1
  -4  13   2 45.4676 9.52193  -2
  -4  13   3 45.4676 9.52193   1
  -3  13   4 120.830 8.27667  -2
  -3  13   3 120.830 8.27667   1
  -3  13   2 86.6924 12.0276  -2
  -3  13   3 86.6924 12.0276   1
  -2  13   4 44.0175 6.84545  -2
  -2  13   3 44.0175 6.84545   1
  -2  13   2 55.1487 4.48293  -2
  -2  13   3 55.1487 4.48293   1
  -1  13   4 107.950 9.04513  -2
  -1  13   3 107.950 9.04513   1
  -1  13   2 113.591 7.44697  -2
  -1  13   3 113.591 7.44697   1
   0  13   2 37.0543 4.60162  -2
   0  13   3 37.0543 4.60162   1
   0  13   4 98.9637 16.0142  -2
   0  13   3 98.9637 16.0142   1
   1  13   2 171.959 12.8309  -2
   1  13   3 171.959 12.8309   1
   2  13   2 1191.60 38.7241  -2
   2  13   3 1191.60 38.7241   1
   3  13   3 50.5786 3.39313   1
   4  13   3 60.9601 3.56371   1
   5  13   3 -1.4853 5.33833   1
   6  13   3 20.5957 8.44401   1
   7  13   3 15.3576 9.11168   1
   8  12   4 109.770 22.1922  -2
   8  13   3 109.770 22.1922   1
   9  12   4 89.4602 23.3598  -2
   9  13   3 89.4602 23.3598   1
  10  14   2 246.933 26.9227  -2
  10  13   3 246.933 26.9227   1
 -11  14   4 -16.395 20.1610  -2
 -11  14   3 -16.395 20.1610   1
 -10  14   4 22.3910 14.0137  -2
 -10  14   3 22.3910 14.0137   1
  -9  14   4 51.5652 12.6336  -2
  -9  14   3 51.5652 12.6336   1
  -8  14   4 29.0546 9.70971  -2
  -8  14   3 29.0546 9.70971   1
  -7  14   4 162.434 11.0379  -2
  -7  14   3 162.434 11.0379   1
  -6  14   4 15.8914 8.03637  -2
  -6  14   3 15.8914 8.03637   1
  -6  14   2 80.8758 11.2221  -2
  -6  14   3 80.8758 11.2221   1
  -5  14   4 350.459 12.9118  -2
  -5  14   3 350.459 12.9118   1
  -5  14   2 407.484 14.6931  -2
  -5  14   3 407.484 14.6931   1
  -4  14   4 126.551 8.82896  -2
  -4  14   3 126.551 8.82896   1
  -4  14   2 114.529 12.9808  -2
  -4  14   3 114.529 12.9808   1
  -3  14   2 16.5963 11.5738  -2
  -3  14   3 16.5963 11.5738   1
  -3  14   4 29.6355 7.02007  -2
  -3  14   3 29.6355 7.02007   1
  -2  14   4 63.1913 7.10114  -2
  -2  14   3 63.1913 7.10114   1
  -2  14   2 61.4791 4.72609  -2
  -2  14   3 61.4791 4.72609   1
  -1  14   4 49.4606 8.70061  -2
  -1  14   3 49.4606 8.70061   1
  -1  14   2 35.6733 6.47085  -2
  -1  14   3 35.6733 6.47085   1
   0  14   2 186.507 8.11853  -2
   0  14   3 186.507 8.11853   1
   1  14   2 148.253 9.86837  -2
   1  14   3 148.253 9.86837   1
   2  14   2 -3.2083 14.4381  -2
   2  14   3 -3.2083 14.4381   1
   3  14   2 280.811 23.7006  -2
   3  14   3 280.811 23.7006   1
   4  14   3 9.17215 3.59635   1
   5  14   3 -3.4308 5.69561   1
   6  14   3 3.27726 8.56371   1
   7  14   3 52.8780 10.0810   1
   8  13   4 44.7772 20.5755  -2
   8  14   3 44.7772 20.5755   1
   9  15   2 58.8018 30.1515  -2
   9  14   3 58.8018 30.1515   1
  10  15   2 52.9979 23.7068  -2
  10  14   3 52.9979 23.7068   1
 -10  15   4 58.1534 14.2789  -2
 -10  15   3 58.1534 14.2789   1
  -9  15   4 25.5138 12.0437  -2
  -9  15   3 25.5138 12.0437   1
  -8  15   4 115.977 11.2674  -2
  -8  15   3 115.977 11.2674   1
  -7  15   4 32.2094 9.00612  -2
  -7  15   3 32.2094 9.00612   1
  -6  15   4 29.8909 8.55802  -2
  -6  15   3 29.8909 8.55802   1
  -5  15   4 207.460 11.0311  -2
  -5  15   3 207.460 11.0311   1
  -5  15   2 237.289 17.8231  -2
  -5  15   3 237.289 17.8231   1
  -4  15   2 285.145 20.0197  -2
  -4  15   3 285.145 20.0197   1
  -4  15   4 272.590 11.6725  -2
  -4  15   3 272.590 11.6725   1
  -3  15   4 89.2489 8.44578  -2
  -3  15   3 89.2489 8.44578   1
  -3  15   2 88.6752 7.08134  -2
  -3  15   3 88.6752 7.08134   1
  -2  15   4 146.951 10.1100  -2
  -2  15   3 146.951 10.1100   1
  -2  15   2 163.716 6.97169  -2
  -2  15   3 163.716 6.97169   1
  -1  15   2 285.321 11.0912  -2
  -1  15   3 285.321 11.0912   1
  -1  15   4 276.895 14.0821  -2
  -1  15   3 276.895 14.0821   1
   0  15   2 23.1411 8.62230  -2
   0  15   3 23.1411 8.62230   1
   1  15   2 437.802 18.3255  -2
   1  15   3 437.802 18.3255   1
   2  15   2 66.7671 16.8188  -2
   2  15   3 66.7671 16.8188   1
   3  15   2 370.164 27.4970  -2
   3  15   3 370.164 27.4970   1
   4  15   3 9.07869 3.73847   1
   5  15   3 9.86009 6.14103   1
   6  15   3 11.4926 8.95827   1
   7  15   3 129.299 11.6355   1
   8  15   3 16.2910 10.5185   1
   9  16   2 64.2445 31.4781  -2
   9  15   3 64.2445 31.4781   1
  10  16   2 8.20153 23.2685  -2
  10  15   3 8.20153 23.2685   1
 -10  16   4 54.3549 15.0973  -2
 -10  16   3 54.3549 15.0973   1
  -9  16   4 48.6437 13.4196  -2
  -9  16   3 48.6437 13.4196   1
  -8  16   4 27.4123 10.5972  -2
  -8  16   3 27.4123 10.5972   1
  -7  16   4 10.2428 9.62268  -2
  -7  16   3 10.2428 9.62268   1
  -6  16   4 46.9788 9.88265  -2
  -6  16   3 46.9788 9.88265   1
  -5  16   4 174.352 11.3470  -2
  -5  16   3 174.352 11.3470   1
  -5  16   2 210.457 23.5009  -2
  -5  16   3 210.457 23.5009   1
  -4  16   4 106.397 9.86290  -2
  -4  16   3 106.397 9.86290   1
  -4  16   2 157.992 24.2209  -2
  -4  16   3 157.992 24.2209   1
  -3  16   4 378.372 13.5559  -2
  -3  16   3 378.372 13.5559   1
  -3  16   2 390.156 16.5023  -2
  -3  16   3 390.156 16.5023   1
  -2  16   4 44.1871 10.4336  -2
  -2  16   3 44.1871 10.4336   1
  -2  16   2 43.3649 7.83149  -2
  -2  16   3 43.3649 7.83149   1
  -1  16   2 28.3463 12.8008  -2
  -1  16   3 28.3463 12.8008   1
   0  16   2 240.898 19.7810  -2
   0  16   3 240.898 19.7810   1
   1  16   3 104.394 4.04723   1
   2  16   2 284.818 24.1544  -2
   2  16   3 284.818 24.1544   1
   3  16   3 87.0353 5.79825   1
   4  16   3 32.3086 4.30495   1
   5  16   3 30.8197 6.87685   1
   6  16   3 -0.9850 8.83941   1
   7  16   3 34.3850 10.2082   1
   8  16   3 9.89715 10.6887   1
   9  16   3 31.2376 13.9997   1
  10  17   2 2.11411 24.3127  -2
  10  16   3 2.11411 24.3127   1
 -10  17   4 32.4308 16.1386  -2
 -10  17   3 32.4308 16.1386   1
  -9  17   4 59.4587 15.0309  -2
  -9  17   3 59.4587 15.0309   1
  -8  17   4 18.0678 11.9196  -2
  -8  17   3 18.0678 11.9196   1
  -7  17   4 10.9430 10.9902  -2
  -7  17   3 10.9430 10.9902   1
  -6  17   4 96.2350 11.7912  -2
  -6  17   3 96.2350 11.7912   1
  -5  17   4 55.6846 10.7056  -2
  -5  17   3 55.6846 10.7056   1
  -4  17   4 48.9221 9.92436  -2
  -4  17   3 48.9221 9.92436   1
  -3  17   4 78.4540 12.9292  -2
  -3  17   3 78.4540 12.9292   1
  -2  17   2 12.4551 15.0294  -2
  -2  17   3 12.4551 15.0294   1
  -1  17   3 2.22620 3.85226   1
   0  17   3 12.0923 3.40315   1
   1  17   3 101.794 4.19963   1
   2  17   3 11.4820 4.24672   1
   3  17   3 378.678 10.1313   1
   4  17   3 98.5294 6.49704   1
   5  17   3 11.6989 6.82347   1
   6  17   3 28.6533 9.67664   1
   7  17   3 74.6553 11.2499   1
   8  17   3 60.0993 12.0450   1
   9  17   3 23.0161 14.2673   1
 -10  18   4 123.425 19.2735  -2
 -10  18   3 123.425 19.2735   1
  -9  18   4 0.53058 14.6568  -2
  -9  18   3 0.53058 14.6568   1
  -8  18   4 98.8821 14.4341  -2
  -8  18   3 98.8821 14.4341   1
  -7  18   4 22.2432 12.3250  -2
  -7  18   3 22.2432 12.3250   1
  -6  18   4 -15.714 11.2678  -2
  -6  18   3 -15.714 11.2678   1
  -5  18   4 18.3709 10.8455  -2
  -5  18   3 18.3709 10.8455   1
  -4  18   4 282.676 19.1369  -2
  -4  18   3 282.676 19.1369   1
  -3  18   3 -7.8808 4.13170   1
  -2  18   3 242.517 8.12748   1
  -1  18   3 27.8954 5.03009   1
   0  18   3 160.614 6.08122   1
   1  18   3 6.60089 3.83353   1
   2  18   3 45.0138 5.52366   1
   3  18   3 27.5969 5.61037   1
   4  18   3 14.3816 5.50418   1
   5  18   3 20.7016 7.29020   1
   6  18   3 134.116 11.7561   1
   7  18   3 95.6049 11.9356   1
   8  18   3 220.240 14.9968   1
   9  18   3 3.34881 14.4549   1
  -9  19   4 134.850 17.5658  -2
  -9  19   3 134.850 17.5658   1
  -8  19   4 -5.0050 14.2227  -2
  -8  19   3 -5.0050 14.2227   1
  -7  19   4 89.8841 14.1505  -2
  -7  19   3 89.8841 14.1505   1
  -6  19   4 184.120 16.6656  -2
  -6  19   3 184.120 16.6656   1
  -5  19   3 44.9481 7.77823   1
  -4  19   3 63.3125 7.76092   1
  -3  19   3 2.70903 4.93363   1
  -2  19   3 64.9981 6.03918   1
  -1  19   3 218.309 7.89488   1
   0  19   3 18.4322 5.54515   1
   1  19   3 20.7717 4.14788   1
   2  19   3 120.230 6.76164   1
   3  19   3 108.194 6.88623   1
   4  19   3 6.20531 5.57946   1
   5  19   3 14.0589 9.16156   1
   6  19   3 5.73509 9.74692   1
   7  19   3 76.8273 11.8591   1
   8  19   3 9.40608 11.7946   1
   9  19   3 19.3403 15.0665   1
  -9  20   4 9.94965 23.5521  -2
  -9  20   3 9.94965 23.5521   1
  -8  20   3 -0.9265 11.5659   1
  -7  20   3 40.7883 11.1562   1
  -6  20   3 79.8383 10.8725   1
  -5  20   3 56.7696 9.76956   1
  -4  20   3 4.94983 7.12701   1
  -3  20   3 156.552 7.42909   1
  -2  20   3 23.3826 5.65816   1
  -1  20   3 48.6942 6.43008   1
   0  20   3 87.6398 6.77632   1
   1  20   3 -1.6806 7.40554   1
   2  20   3 28.1771 5.83263   1
   3  20   3 262.606 9.16872   1
   4  20   3 109.320 7.15609   1
   5  20   3 177.366 12.0656   1
   6  20   3 0.18054 10.0111   1
   7  20   3 -7.2986 10.6959   1
   8  20   3 -27.490 11.5394   1
  -9  21   3 36.6398 15.9179   1
  -8  21   3 64.7668 13.0704   1
  -7  21   3 77.4728 11.9642   1
  -6  21   3 2.19657 9.83651   1
  -5  21   3 -12.401 9.57593   1
  -4  21   3 2.41627 7.40169   1
  -3  21   3 93.6039 6.76185   1
  -2  21   3 80.6884 7.27178   1
  -1  21   3 533.998 14.1337   1
   0  21   3 3.07566 7.71783   1
   1  21   3 100.177 9.50475   1
   2  21   3 10.3053 7.93088   1
   3  21   3 52.3095 6.80824   1
   4  21   3 52.7229 6.67774   1
   5  21   3 91.0754 10.7595   1
   6  21   3 -16.887 9.84815   1
   7  21   3 80.7922 12.5535   1
   8  21   3 18.0631 12.6468   1
  -8  22   3 37.4324 12.9611   1
  -7  22   3 -8.7942 11.0807   1
  -6  22   3 5.12087 10.2259   1
  -5  22   3 86.3604 10.9213   1
  -4  22   3 6.31122 8.58314   1
  -3  22   3 -4.5849 6.12183   1
  -2  22   3 434.463 12.9717   1
  -1  22   3 41.6332 8.47390   1
   0  22   3 192.056 11.1800   1
   1  22   3 63.5465 8.90947   1
   2  22   3 21.2283 8.28058   1
   3  22   3 78.2194 9.08242   1
   4  22   3 22.7186 6.75114   1
   5  22   3 12.7634 11.2237   1
   6  22   3 195.557 13.7598   1
   7  22   3 -0.0139 11.6765   1
   8  22   3 6.33334 13.0050   1
  -8  23   3 32.4004 13.2684   1
  -7  23   3 -16.964 11.3848   1
  -6  23   3 24.7500 11.0647   1
  -5  23   3 0.37342 11.3248   1
  -4  23   1 252.890 28.0424  -2
  -4  23   3 252.890 28.0424   1
  -3  23   1 90.0070 24.9255  -2
  -3  23   3 90.0070 24.9255   1
  -2  23   1 42.9100 24.2631  -2
  -2  23   3 42.9100 24.2631   1
  -1  23   3 58.3292 9.13726   1
   0  23   3 83.6003 9.74691   1
   1  23   3 26.3156 8.85873   1
   2  23   3 160.666 11.0247   1
   3  23   3 3.43972 8.31929   1
   4  23   3 104.127 9.31058   1
   5  23   3 34.0850 16.9503   1
   6  23   3 -9.9342 12.4592   1
   7  23   3 11.1473 13.8444   1
  -7  24   5 14.3927 18.9767  -2
  -7  24   3 14.3927 18.9767   1
  -6  24   5 -20.186 21.9725  -2
  -6  24   3 -20.186 21.9725   1
  -5  24   5 11.8767 30.1708  -2
  -5  24   3 11.8767 30.1708   1
  -4  24   1 13.5228 21.7916  -2
  -4  24   3 13.5228 21.7916   1
  -4  24   5 -5.1378 27.4231  -2
  -4  24   3 -5.1378 27.4231   1
  -3  24   1 31.2981 16.6209  -2
  -3  24   3 31.2981 16.6209   1
  -2  24   1 49.6712 17.0701  -2
  -2  24   3 49.6712 17.0701   1
  -1  24   1 76.6571 17.6663  -2
  -1  24   3 76.6571 17.6663   1
   0  24   1 68.9406 27.0698  -2
   0  24   3 68.9406 27.0698   1
   1  24   1 240.841 32.5790  -2
   1  24   3 240.841 32.5790   1
   2  24   3 65.9954 9.74129   1
   3  24   3 137.575 10.6542   1
   4  24   3 15.8327 9.25623   1
   5  24   3 -28.238 16.0985   1
   6  24   3 109.960 20.7825   1
   7  24   3 42.4593 20.3695   1
  -7  25   5 40.5108 24.1835  -2
  -7  25   3 40.5108 24.1835   1
  -6  25   5 -9.0992 22.0355  -2
  -6  25   3 -9.0992 22.0355   1
  -5  25   5 55.3058 21.8387  -2
  -5  25   3 55.3058 21.8387   1
  -4  25   1 -21.145 21.1864  -2
  -4  25   3 -21.145 21.1864   1
  -4  25   5 -6.7858 19.9218  -2
  -4  25   3 -6.7858 19.9218   1
  -3  25   1 175.433 15.5790  -2
  -3  25   3 175.433 15.5790   1
  -3  25   5 260.182 33.7083  -2
  -3  25   3 260.182 33.7083   1
  -2  25   1 10.8554 13.9051  -2
  -2  25   3 10.8554 13.9051   1
  -2  25   5 -12.715 25.5360  -2
  -2  25   3 -12.715 25.5360   1
  -1  25   1 162.425 18.1347  -2
  -1  25   3 162.425 18.1347   1
   0  25   1 0.16602 16.5175  -2
   0  25   3 0.16602 16.5175   1
   1  25   1 8.83155 27.0351  -2
   1  25   3 8.83155 27.0351   1
   2  25   1 -6.4661 27.7115  -2
   2  25   3 -6.4661 27.7115   1
   3  25   3 9.85911 8.79317   1
   4  25   3 8.62299 9.56920   1
   5  25   3 190.430 22.0552   1
   6  25   3 44.5314 19.6489   1
  -6  26   5 36.7396 22.0942  -2
  -6  26   3 36.7396 22.0942   1
  -5  26   5 -3.6600 20.4559  -2
  -5  26   3 -3.6600 20.4559   1
  -4  26   5 47.6728 20.9810  -2
  -4  26   3 47.6728 20.9810   1
  -3  26   5 -25.373 19.2812  -2
  -3  26   3 -25.373 19.2812   1
  -3  26   1 -0.2991 11.2179  -2
  -3  26   3 -0.2991 11.2179   1
  -2  26   1 51.8859 14.1175  -2
  -2  26   3 51.8859 14.1175   1
  -2  26   5 27.1307 19.9357  -2
  -2  26   3 27.1307 19.9357   1
  -1  26   1 106.878 16.5969  -2
  -1  26   3 106.878 16.5969   1
   0  26   1 31.5228 16.8101  -2
   0  26   3 31.5228 16.8101   1
   1  26   1 9.13168 18.1239  -2
   1  26   3 9.13168 18.1239   1
   2  26   1 72.8562 20.8919  -2
   2  26   3 72.8562 20.8919   1
   3  26   1 -7.7536 29.8582  -2
   3  26   3 -7.7536 29.8582   1
   4  26   3 50.3383 11.0135   1
   5  26   3 75.8688 19.9001   1
   6  26   3 -15.267 19.1042   1
  -5  27   5 30.3920 21.0285  -2
  -5  27   3 30.3920 21.0285   1
  -4  27   5 -3.2412 20.2317  -2
  -4  27   3 -3.2412 20.2317   1
  -3  27   5 44.5459 20.9749  -2
  -3  27   3 44.5459 20.9749   1
  -3  27   1 84.5031 12.8555  -2
  -3  27   3 84.5031 12.8555   1
  -2  27   5 93.6082 21.7550  -2
  -2  27   3 93.6082 21.7550   1
  -2  27   1 43.0876 13.9197  -2
  -2  27   3 43.0876 13.9197   1
  -1  27   1 7.33033 14.8538  -2
  -1  27   3 7.33033 14.8538   1
  -1  27   5 39.7713 29.5961  -2
  -1  27   3 39.7713 29.5961   1
   0  27   1 71.9242 17.8738  -2
   0  27   3 71.9242 17.8738   1
   1  27   1 12.7970 18.4108  -2
   1  27   3 12.7970 18.4108   1
   2  27   1 -3.4861 19.8018  -2
   2  27   3 -3.4861 19.8018   1
   3  27   1 21.6085 22.1147  -2
   3  27   3 21.6085 22.1147   1
   4  27   3 98.3665 12.2194   1
   5  27   3 11.7630 18.8037   1
  -4  28   5 93.6108 22.3676  -2
  -4  28   3 93.6108 22.3676   1
  -3  28   1 73.8115 13.1310  -2
  -3  28   3 73.8115 13.1310   1
  -3  28   5 53.6175 21.7418  -2
  -3  28   3 53.6175 21.7418   1
  -2  28   5 125.859 23.3173  -2
  -2  28   3 125.859 23.3173   1
  -2  28   1 141.058 16.8237  -2
  -2  28   3 141.058 16.8237   1
  -1  28   1 1.16275 15.3586  -2
  -1  28   3 1.16275 15.3586   1
  -1  28   5 -8.3002 29.2421  -2
  -1  28   3 -8.3002 29.2421   1
   0  28   1 -6.0433 16.9947  -2
   0  28   3 -6.0433 16.9947   1
   1  28   1 -20.452 18.5299  -2
   1  28   3 -20.452 18.5299   1
   2  28   1 53.4956 21.7065  -2
   2  28   3 53.4956 21.7065   1
   3  28   1 -14.102 22.1614  -2
   3  28   3 -14.102 22.1614   1
   4  28   3 40.9965 19.3927   1
  -3  29   5 40.3090 22.7278  -2
  -3  29   3 40.3090 22.7278   1
  -3  29   1 25.8865 13.8513  -2
  -3  29   3 25.8865 13.8513   1
  -2  29   1 -9.8375 15.7351  -2
  -2  29   3 -9.8375 15.7351   1
  -2  29   5 37.0307 22.7285  -2
  -2  29   3 37.0307 22.7285   1
  -1  29   5 47.6361 32.2263  -2
  -1  29   3 47.6361 32.2263   1
  -1  29   1 16.8087 17.0859  -2
  -1  29   3 16.8087 17.0859   1
   0  29   1 23.2729 18.8721  -2
   0  29   3 23.2729 18.8721   1
   1  29   1 -20.627 19.9272  -2
   1  29   3 -20.627 19.9272   1
   2  29   1 62.9300 23.3361  -2
   2  29   3 62.9300 23.3361   1
   3  29   1 15.5620 24.0831  -2
   3  29   3 15.5620 24.0831   1
  -1  30   1 13.9803 19.3683  -2
  -1  30   3 13.9803 19.3683   1
   0  30   1 10.2481 20.5478  -2
   0  30   3 10.2481 20.5478   1
   1  30   1 33.8486 22.7101  -2
   1  30   3 33.8486 22.7101   1
 -12   0   4 51.2105 17.3387  -2
 -12   0   4 51.2105 17.3387   1
 -11   0   4 -6.2244 13.8919  -2
 -11   0   4 -6.2244 13.8919   1
 -10   0   4 83.5221 13.8640  -2
 -10   0   4 83.5221 13.8640   1
  -9   0   4 7.87367 10.9863  -2
  -9   0   4 7.87367 10.9863   1
  -8   0   4 39.5644 10.6891  -2
  -8   0   4 39.5644 10.6891   1
  -7   0   4 -0.5948 3.80456  -2
  -7   0   4 -0.5948 3.80456   1
  -6   0   4 5.79799 3.54285  -2
  -6   0   4 5.79799 3.54285   1
  -5   0   4 -2.1772 3.65785  -2
  -5   0   4 -2.1772 3.65785   1
  -4   0   4 42.9095 4.27135  -2
  -4   0   4 42.9095 4.27135   1
  -3   0   4 -6.1996 4.30391  -2
  -3   0   4 -6.1996 4.30391   1
  -2   0   4 3714.15 106.309  -2
  -2   0   4 3714.15 106.309   1
  -1   0   4 7.13121 1.70712   1
   0   0   4 20.2043 1.78888   1
   1   0   4 4.11368 1.98127   1
   2   0   4 35.1984 3.36078   1
   3   0   4 2.92343 4.80200   1
   4   0   4 729.299 19.0242   1
   5   0   4 4.01753 4.93805   1
   6   0   4 321.689 9.71575   1
   7   1   4 10.1110 11.3546  -2
   7   0   4 10.1110 11.3546   1
   8   1   4 43.2680 19.1782  -2
   8   0   4 43.2680 19.1782   1
   9   1   4 1.38781 14.6217  -2
   9   0   4 1.38781 14.6217   1
  10   1   4 44.5280 16.0799  -2
  10   0   4 44.5280 16.0799   1
  11   1   4 15.0061 16.6864  -2
  11   0   4 15.0061 16.6864   1
 -12   1   4 12.2935 11.7373  -2
 -12   1   4 12.2935 11.7373   1
 -11   1   4 -4.5774 9.89311  -2
 -11   1   4 -4.5774 9.89311   1
 -10   1   4 4.19799 8.86729  -2
 -10   1   4 4.19799 8.86729   1
  -9   1   4 12.2652 8.00338  -2
  -9   1   4 12.2652 8.00338   1
  -8   1   4 5.16373 5.24977  -2
  -8   1   4 5.16373 5.24977   1
  -7   1   4 108.320 4.88261  -2
  -7   1   4 108.320 4.88261   1
  -6   1   4 79.1685 3.66596  -2
  -6   1   4 79.1685 3.66596   1
  -5   1   4 170.408 4.49134  -2
  -5   1   4 170.408 4.49134   1
  -4   1   4 1368.58 19.0854  -2
  -4   1   4 1368.58 19.0854   1
  -3   1   4 399.249 9.79988  -2
  -3   1   4 399.249 9.79988   1
  -2   1   4 132.542 2.48563   1
  -1   1   4 1102.94 32.6337  -2
  -1   1   4 1102.94 32.6337   1
   0   1   4 211.014 2.91328   1
   1   1   4 2257.73 27.1429   1
   2   1   4 649.140 10.5969   1
   3   1   4 1029.58 16.3144   1
   4   1   4 548.425 9.84095   1
   5   1   4 428.912 9.20153   1
   6   1   4 -4.1588 3.29846   1
   7   2   4 182.291 10.9918  -2
   7   1   4 182.291 10.9918   1
   8   2   4 -10.741 13.4895  -2
   8   1   4 -10.741 13.4895   1
   8   0   4 12.3788 20.2958  -2
   8   1   4 12.3788 20.2958   1
   9   2   4 28.2754 15.0597  -2
   9   1   4 28.2754 15.0597   1
   9   0   4 19.1948 14.9248  -2
   9   1   4 19.1948 14.9248   1
  10   2   4 2.02562 15.1701  -2
  10   1   4 2.02562 15.1701   1
  10   0   4 8.57302 15.9647  -2
  10   1   4 8.57302 15.9647   1
  11   2   4 2.61847 15.8767  -2
  11   1   4 2.61847 15.8767   1
  11   0   4 -4.5293 17.0312  -2
  11   1   4 -4.5293 17.0312   1
 -12   2   4 2.34331 11.9756  -2
 -12   2   4 2.34331 11.9756   1
 -11   2   4 64.2744 11.3147  -2
 -11   2   4 64.2744 11.3147   1
 -10   2   4 287.412 13.5472  -2
 -10   2   4 287.412 13.5472   1
  -9   2   4 61.3178 9.21440  -2
  -9   2   4 61.3178 9.21440   1
  -8   2   4 20.3300 6.30570  -2
  -8   2   4 20.3300 6.30570   1
  -7   2   4 81.5182 5.25968  -2
  -7   2   4 81.5182 5.25968   1
  -6   2   4 15.3344 4.95217  -2
  -6   2   4 15.3344 4.95217   1
  -5   2   4 234.206 7.96174  -2
  -5   2   4 234.206 7.96174   1
  -4   2   4 107.993 10.2929  -2
  -4   2   4 107.993 10.2929   1
  -3   2   4 946.911 12.0510   1
  -2   2   4 748.993 30.9378  -2
  -2   2   4 748.993 30.9378   1
  -1   2   4 328.892 4.19541   1
   0   2   4 21.9617 1.41279   1
   1   2   4 2507.99 28.8913   1
   2   2   4 653.002 10.0129   1
   3   2   4 741.657 12.2446   1
   4   2   4 47.8872 3.33727   1
   5   2   4 381.368 8.30205   1
   6   2   4 11.5670 3.81882   1
   7   3   4 276.835 12.7959  -2
   7   2   4 276.835 12.7959   1
   8   3   4 55.5088 10.6231  -2
   8   2   4 55.5088 10.6231   1
   9   1   4 149.841 19.0824  -2
   9   2   4 149.841 19.0824   1
   9   3   4 135.661 17.4981  -2
   9   2   4 135.661 17.4981   1
  10   1   4 71.8375 18.1097  -2
  10   2   4 71.8375 18.1097   1
  10   3   4 101.358 17.6173  -2
  10   2   4 101.358 17.6173   1
  11   1   4 70.7833 19.1524  -2
  11   2   4 70.7833 19.1524   1
  11   3   4 63.8372 17.8478  -2
  11   2   4 63.8372 17.8478   1
 -12   3   4 7.45701 13.5397  -2
 -12   3   4 7.45701 13.5397   1
 -11   3   4 222.985 13.8894  -2
 -11   3   4 222.985 13.8894   1
 -10   3   4 1.96574 10.9335  -2
 -10   3   4 1.96574 10.9335   1
  -9   3   4 56.8910 13.8371  -2
  -9   3   4 56.8910 13.8371   1
  -8   3   4 16.0200 8.49203  -2
  -8   3   4 16.0200 8.49203   1
  -7   3   4 14.9927 6.24913  -2
  -7   3   4 14.9927 6.24913   1
  -6   3   4 353.906 10.4444  -2
  -6   3   4 353.906 10.4444   1
  -5   3   4 89.6025 11.2562  -2
  -5   3   4 89.6025 11.2562   1
  -4   3   4 24.2436 2.39369   1
  -3   3   4 348.368 5.40636   1
  -2   3   4 168.525 3.08573   1
  -1   3   4 859.630  9.9999   1
   0   3   4 3478.09 36.9583   1
   1   3   4 1620.83 19.8139   1
   2   3   4 609.088 9.43419   1
   3   3   4 33.5874 3.01951   1
   4   3   4 22.0807 3.26446   1
   5   3   4 138.363 4.49412   1
   6   3   4 87.2962 4.19981   1
   7   4   4 30.3559 18.1774  -2
   7   3   4 30.3559 18.1774   1
   8   4   4 38.2566 15.1350  -2
   8   3   4 38.2566 15.1350   1
   9   4   4 -9.0851 15.5872  -2
   9   3   4 -9.0851 15.5872   1
  10   4   4 9.33994 16.9263  -2
  10   3   4 9.33994 16.9263   1
  10   2   4 49.5471 20.1300  -2
  10   3   4 49.5471 20.1300   1
  11   2   4 1.95646 19.3563  -2
  11   3   4 1.95646 19.3563   1
  11   4   4 45.5666 18.8749  -2
  11   3   4 45.5666 18.8749   1
 -12   4   4 -17.915 18.8392  -2
 -12   4   4 -17.915 18.8392   1
 -11   4   4 54.0332 18.1391  -2
 -11   4   4 54.0332 18.1391   1
 -10   4   4 98.5929 17.4138  -2
 -10   4   4 98.5929 17.4138   1
  -9   4   4 93.6366 16.1430  -2
  -9   4   4 93.6366 16.1430   1
  -8   4   4 26.7355 9.93498  -2
  -8   4   4 26.7355 9.93498   1
  -7   4   4 -11.645 7.98173  -2
  -7   4   4 -11.645 7.98173   1
  -6   4   4 486.535 20.7663  -2
  -6   4   4 486.535 20.7663   1
  -5   4   4 97.6516 3.61512   1
  -4   4   4 432.962 6.78482   1
  -3   4   4 6.32735 1.65728   1
  -2   4   4 382.994 5.68195   1
  -1   4   4 248.280 3.90645   1
   0   4   4 191.665 3.20190   1
   1   4   4 266.033 4.42426   1
   2   4   4 -0.6726 2.05675   1
   3   4   4 46.7593 3.18111   1
   4   4   4 109.656 4.71624   1
   5   4   4 223.555 6.08046   1
   6   4   4 211.636 6.22072   1
   7   4   4 135.740 7.87316   1
   8   4   4 -4.4524 6.53425   1
   9   5   4 20.8227 16.8995  -2
   9   4   4 20.8227 16.8995   1
  10   5   4 94.2710 19.8698  -2
  10   4   4 94.2710 19.8698   1
  11   5   4 183.833 23.1758  -2
  11   4   4 183.833 23.1758   1
 -12   5   4 14.1720 20.8885  -2
 -12   5   4 14.1720 20.8885   1
 -11   5   4 14.0834 19.0579  -2
 -11   5   4 14.0834 19.0579   1
 -10   5   4 180.506 19.9862  -2
 -10   5   4 180.506 19.9862   1
  -9   5   4 23.6683 16.2510  -2
  -9   5   4 23.6683 16.2510   1
  -8   5   4 507.181 19.5816  -2
  -8   5   4 507.181 19.5816   1
  -7   5   4 4.88479 3.82231   1
  -6   5   4 158.752 4.65773   1
  -5   5   4 553.316 9.39916   1
  -4   5   4 40.6974 2.38912   1
  -3   5   4 186.199 3.58749   1
  -2   5   4 393.190 6.12160   1
  -1   5   4 1.21400 1.55996   1
   0   5   4 1459.39 18.8216   1
   1   5   4 1126.76 14.8190   1
   2   5   4 741.233 14.5154   1
   3   5   4 429.375 8.66189   1
   4   5   4 370.196 8.78942   1
   5   5   4 11.7231 3.24344   1
   6   5   4 -1.8596 4.18556   1
   7   5   4 14.9431 5.67766   1
   8   5   4 8.07517 6.78041   1
   9   5   4 8.85434 7.80960   1
  10   6   4 141.244 21.7313  -2
  10   5   4 141.244 21.7313   1
  11   6   4 113.785 23.2494  -2
  11   5   4 113.785 23.2494   1
 -12   6   4 41.5080 22.8507  -2
 -12   6   4 41.5080 22.8507   1
 -11   6   4 68.3661 21.5061  -2
 -11   6   4 68.3661 21.5061   1
 -10   6   4 215.652 22.0432  -2
 -10   6   4 215.652 22.0432   1
  -9   6   4 -1.4508 6.32552   1
  -8   6   4 5.22698 5.00194   1
  -7   6   4 543.071 10.8643   1
  -6   6   4 52.2257 3.65202   1
  -5   6   4 18.5409 4.79735   1
  -4   6   4 387.323 8.74501   1
  -3   6   4 11.2141 3.15095   1
  -2   6   4 775.977 11.0482   1
  -1   6   4 444.095 6.83447   1
   0   6   4 667.800 9.21120   1
   1   6   4 1271.83 17.5192   1
   2   6   4 439.805 9.50608   1
   3   6   4 456.834 9.14868   1
   4   6   4 149.763 4.48942   1
   5   6   4 58.2503 4.06057   1
   6   6   4 143.862 5.65156   1
   7   6   4 41.3005 6.22120   1
   8   6   4 34.4836 7.20280   1
   9   6   4 110.673 9.64124   1
  10   6   4 48.9056 9.46353   1
  11   6   4 43.1774 10.5709   1
 -12   7   4 6.77180 13.8412   1
 -11   7   4 80.9097 13.8217   1
 -10   7   4 15.7212 11.1068   1
  -9   7   4 36.1581 8.60826   1
  -8   7   4 11.4086 6.57783   1
  -7   7   4 63.7481 6.73290   1
  -6   7   4 8.01486 5.16306   1
  -5   7   4 547.526 12.9951   1
  -4   7   4 57.8676 3.93404   1
  -3   7   4 537.023 10.7518   1
  -2   7   4 46.6391 2.06014   1
  -1   7   4 1.38950 1.80261   1
   0   7   4 44.1821 2.13028   1
   1   7   4 106.488 3.30687   1
   2   7   4 7.67802 3.29973   1
   3   7   4 120.737 4.22799   1
   4   7   4 507.674 8.76090   1
   5   7   4 421.447 8.40654   1
   6   7   4 114.928 6.06097   1
   7   7   4 233.102 9.20834   1
   8   7   4 43.5976 6.94198   1
   9   7   4 19.2356 8.12601   1
  10   7   4 -3.6631 8.63246   1
  11   7   4 14.5613 10.0492   1
 -12   8   4 72.8309 24.9821   1
 -11   8   3 28.2785 28.1903  -2
 -11   8   4 28.2785 28.1903   1
 -10   8   4 -5.2122 10.9443   1
  -9   8   3 226.552 27.3538  -2
  -9   8   4 226.552 27.3538   1
  -8   8   4 9.11576 6.81149   1
  -7   8   4 391.022 11.8609   1
  -6   8   4 176.571 7.84821   1
  -5   8   4 0.20512 4.63684   1
  -4   8   4 277.378 7.30051   1
  -3   8   4 0.06326 3.86493   1
  -2   8   4 443.918 8.17114   1
  -1   8   4 1027.86 16.5593   1
   0   8   4 91.7518 2.91805   1
   1   8   4 967.610 14.6632   1
   2   8   4 27.5323 3.60898   1
   3   8   4 35.3170 3.22961   1
   4   8   4 23.7742 3.05232   1
   5   8   4 23.3387 2.84941   1
   6   8   4 41.3861 4.84388   1
   7   8   4 216.481 9.10534   1
   8   8   4 14.9858 6.71269   1
   9   8   4 111.892 8.64743   1
  10   8   4 -8.6215 8.70079   1
  11   7   5 43.4667 16.9034  -2
  11   8   4 43.4667 16.9034   1
 -11   9   3 69.6929 27.8459  -2
 -11   9   4 69.6929 27.8459   1
 -10   9   3 47.7030 23.9778  -2
 -10   9   4 47.7030 23.9778   1
  -9   9   3 17.9685 20.8855  -2
  -9   9   4 17.9685 20.8855   1
  -8   9   3 220.951 24.5294  -2
  -8   9   4 220.951 24.5294   1
  -7   9   3 -17.904 24.7827  -2
  -7   9   4 -17.904 24.7827   1
  -6   9   4 475.479 12.7045   1
  -5   9   4 299.987 7.84814   1
  -4   9   4 53.6936 4.22011   1
  -3   9   4 1038.89 18.8906   1
  -2   9   4 17.5935 2.50717   1
  -1   9   4 160.889 4.69050   1
   0   9   4 1010.21 15.3296   1
   1   9   4 245.426 5.15880   1
   2   9   4 451.446 9.55809   1
   3   9   4 300.388 6.64966   1
   4   9   4 76.5050 3.69920   1
   5   9   4 638.171 10.9649   1
   6   9   4 1.65950 4.40286   1
   7   9   4 49.6646 6.66267   1
   8   9   4 468.817 13.6256   1
   9   8   5 92.9842 14.3673  -2
   9   9   4 92.9842 14.3673   1
  10   8   5 139.796 15.9626  -2
  10   9   4 139.796 15.9626   1
  11   8   5 69.8872 15.8892  -2
  11   9   4 69.8872 15.8892   1
 -11  10   4 19.5765 17.1588   1
 -10  10   3 41.6756 22.2536  -2
 -10  10   4 41.6756 22.2536   1
  -9  10   3 -9.8321 18.2973  -2
  -9  10   4 -9.8321 18.2973   1
  -8  10   3 -21.538 16.4634  -2
  -8  10   4 -21.538 16.4634   1
  -7  10   3 -11.347 15.2744  -2
  -7  10   4 -11.347 15.2744   1
  -6  10   3 77.8603 17.3090  -2
  -6  10   4 77.8603 17.3090   1
  -5  10   4 4.80012 3.91413   1
  -4  10   4 692.974 13.7450   1
  -3  10   4 91.3344 5.67419   1
  -2  10   4 77.1681 3.33558   1
  -1  10   4 6.21746 2.94625   1
   0  10   4 339.451 6.33143   1
   1  10   4 182.089 4.56897   1
   2  10   4 11.6841 3.63872   1
   3  10   4 333.795 7.12564   1
   4  10   4 488.741 9.33362   1
   5  10   4 23.4954 3.28441   1
   6  10   4 339.330 9.28518   1
   7  10   4 11.1808 6.27164   1
   8  10   4 12.4448 6.90782   1
   9   9   5 -18.239 14.0198  -2
   9  10   4 -18.239 14.0198   1
  10   9   5 93.1589 14.6267  -2
  10  10   4 93.1589 14.6267   1
  11   9   5 7.82838 27.6858  -2
  11  10   4 7.82838 27.6858   1
 -11  11   5 16.0312 22.5378  -2
 -11  11   4 16.0312 22.5378   1
 -10  11   5 19.2948 19.8738  -2
 -10  11   4 19.2948 19.8738   1
  -9  11   3 25.8022 17.6561  -2
  -9  11   4 25.8022 17.6561   1
  -9  11   5 -3.7430 13.3217  -2
  -9  11   4 -3.7430 13.3217   1
  -8  11   3 57.8661 16.5015  -2
  -8  11   4 57.8661 16.5015   1
  -8  11   5 53.5521 11.6718  -2
  -8  11   4 53.5521 11.6718   1
  -7  11   5 1.50490 13.4330  -2
  -7  11   4 1.50490 13.4330   1
  -7  11   3 1.34037 13.3760  -2
  -7  11   4 1.34037 13.3760   1
  -6  11   5 485.300 18.6420  -2
  -6  11   4 485.300 18.6420   1
  -6  11   3 521.543 27.5553  -2
  -6  11   4 521.543 27.5553   1
  -5  11   3 241.952 14.9614  -2
  -5  11   4 241.952 14.9614   1
  -4  11   3 105.462 12.6532  -2
  -4  11   4 105.462 12.6532   1
  -3  11   3 157.432 15.1905  -2
  -3  11   4 157.432 15.1905   1
  -2  11   4 45.7720 3.05599   1
  -1  11   4 48.4275 3.49993   1
   0  11   3 1683.86 73.7166  -2
   0  11   4 1683.86 73.7166   1
   1  11   4 97.6320 3.77225   1
   2  11   4 2168.51 36.4623   1
   3  11   4 72.5654 3.64456   1
   4  11   4 25.0865 3.14940   1
   5  11   4 14.6697 3.57128   1
   6  11   4 92.4206 7.19983   1
   7  11   4 31.2673 6.72038   1
   8  11   4 362.785 12.5745   1
   9  10   5 38.6211 16.8824  -2
   9  11   4 38.6211 16.8824   1
  10  12   3 141.925 24.3769  -2
  10  11   4 141.925 24.3769   1
  10  10   5 113.894 25.5531  -2
  10  11   4 113.894 25.5531   1
 -11  12   5 23.3591 21.3419  -2
 -11  12   4 23.3591 21.3419   1
 -10  12   5 28.7077 19.4848  -2
 -10  12   4 28.7077 19.4848   1
  -9  12   5 32.6984 13.4743  -2
  -9  12   4 32.6984 13.4743   1
  -8  12   5 15.9093 10.8516  -2
  -8  12   4 15.9093 10.8516   1
  -8  12   3 54.1383 14.7105  -2
  -8  12   4 54.1383 14.7105   1
  -7  12   5 151.836 11.8516  -2
  -7  12   4 151.836 11.8516   1
  -7  12   3 157.672 15.6491  -2
  -7  12   4 157.672 15.6491   1
  -6  12   5 217.805 12.0710  -2
  -6  12   4 217.805 12.0710   1
  -6  12   3 207.608 15.5350  -2
  -6  12   4 207.608 15.5350   1
  -5  12   5 172.631 12.3357  -2
  -5  12   4 172.631 12.3357   1
  -5  12   3 172.479 9.21414  -2
  -5  12   4 172.479 9.21414   1
  -4  12   5 142.194 13.5005  -2
  -4  12   4 142.194 13.5005   1
  -4  12   3 88.1994 11.7856  -2
  -4  12   4 88.1994 11.7856   1
  -3  12   5 51.1747 16.2110  -2
  -3  12   4 51.1747 16.2110   1
  -3  12   3 35.1329 11.7702  -2
  -3  12   4 35.1329 11.7702   1
  -2  12   3 426.309 10.7335  -2
  -2  12   4 426.309 10.7335   1
  -2  12   5 359.309 24.2494  -2
  -2  12   4 359.309 24.2494   1
  -1  12   3 44.7018 14.5073  -2
  -1  12   4 44.7018 14.5073   1
   0  12   4 16.1235 2.59533   1
   1  12   3 1834.18 80.0725  -2
   1  12   4 1834.18 80.0725   1
   2  12   4 147.329 5.08844   1
   3  12   4 367.407 7.37954   1
   4  12   4 109.962 4.21791   1
   5  12   4 44.6086 4.13094   1
   6  12   4 99.9537 7.41806   1
   7  12   4 141.956 8.68381   1
   8  12   4 13.0785 9.68627   1
   9  13   3 322.246 20.3043  -2
   9  12   4 322.246 20.3043   1
   9  11   5 417.120 32.4780  -2
   9  12   4 417.120 32.4780   1
  10  13   3 72.0256 22.9198  -2
  10  12   4 72.0256 22.9198   1
  10  11   5 59.4464 23.5178  -2
  10  12   4 59.4464 23.5178   1
 -11  13   5 26.9443 20.3894  -2
 -11  13   4 26.9443 20.3894   1
 -10  13   5 67.7165 19.0582  -2
 -10  13   4 67.7165 19.0582   1
  -9  13   5 -7.1909 12.0862  -2
  -9  13   4 -7.1909 12.0862   1
  -8  13   5 58.4195 10.7248  -2
  -8  13   4 58.4195 10.7248   1
  -7  13   5 35.3535 9.84610  -2
  -7  13   4 35.3535 9.84610   1
  -7  13   3 64.4005 12.2224  -2
  -7  13   4 64.4005 12.2224   1
  -6  13   3 118.220 11.9123  -2
  -6  13   4 118.220 11.9123   1
  -6  13   5 26.2029 9.25275  -2
  -6  13   4 26.2029 9.25275   1
  -5  13   5 301.972 12.6734  -2
  -5  13   4 301.972 12.6734   1
  -5  13   3 336.388 12.9546  -2
  -5  13   4 336.388 12.9546   1
  -4  13   5 107.332 9.06180  -2
  -4  13   4 107.332 9.06180   1
  -4  13   3 116.851 13.0247  -2
  -4  13   4 116.851 13.0247   1
  -3  13   5 206.523 11.5689  -2
  -3  13   4 206.523 11.5689   1
  -3  13   3 238.724 17.9414  -2
  -3  13   4 238.724 17.9414   1
  -2  13   3 34.3422 4.70408  -2
  -2  13   4 34.3422 4.70408   1
  -1  13   3 152.560 11.0267  -2
  -1  13   4 152.560 11.0267   1
   0  13   4 140.874 3.88077   1
   1  13   4 10.2168 2.65762   1
   2  13   4 467.472 9.50661   1
   3  13   4 666.912 11.4124   1
   4  13   4 2.60377 3.23221   1
   5  13   4 77.6895 4.73691   1
   6  13   4 24.9866 6.25994   1
   7  13   4 85.9614 10.5534   1
   8  14   3 37.8096 14.7164  -2
   8  13   4 37.8096 14.7164   1
   9  14   3 42.1756 15.8688  -2
   9  13   4 42.1756 15.8688   1
   9  12   5 -6.5454 19.4922  -2
   9  13   4 -6.5454 19.4922   1
  10  14   3 36.2927 22.2079  -2
  10  13   4 36.2927 22.2079   1
 -11  14   5 33.8939 19.5671  -2
 -11  14   4 33.8939 19.5671   1
 -10  14   5 25.2551 13.3125  -2
 -10  14   4 25.2551 13.3125   1
  -9  14   5 150.628 14.3192  -2
  -9  14   4 150.628 14.3192   1
  -8  14   5 120.900 11.2438  -2
  -8  14   4 120.900 11.2438   1
  -7  14   5 273.920 13.1973  -2
  -7  14   4 273.920 13.1973   1
  -6  14   5 83.0846 9.77661  -2
  -6  14   4 83.0846 9.77661   1
  -6  14   3 20.2298 9.63791  -2
  -6  14   4 20.2298 9.63791   1
  -5  14   5 18.6365 8.67577  -2
  -5  14   4 18.6365 8.67577   1
  -5  14   3 92.8127 12.5667  -2
  -5  14   4 92.8127 12.5667   1
  -4  14   5 110.395 9.33216  -2
  -4  14   4 110.395 9.33216   1
  -4  14   3 59.7247 13.2919  -2
  -4  14   4 59.7247 13.2919   1
  -3  14   5 44.4059 9.10551  -2
  -3  14   4 44.4059 9.10551   1
  -3  14   3 52.1366 5.70606  -2
  -3  14   4 52.1366 5.70606   1
  -2  14   3 222.646 7.66784  -2
  -2  14   4 222.646 7.66784   1
  -2  14   5 216.735 13.5135  -2
  -2  14   4 216.735 13.5135   1
  -1  14   3 85.4892 12.4219  -2
  -1  14   4 85.4892 12.4219   1
   0  14   3 369.698 22.4597  -2
   0  14   4 369.698 22.4597   1
   1  14   4 100.903 3.86002   1
   2  14   4 9.72138 3.65023   1
   3  14   4 11.2261 3.32587   1
   4  14   4 10.5055 3.85806   1
   5  14   4 13.8322 3.98528   1
   6  14   4 32.0112 9.08895   1
   7  14   4 1.31135 9.34264   1
   8  15   3 -15.749 14.3339  -2
   8  14   4 -15.749 14.3339   1
   9  15   3 174.406 18.1976  -2
   9  14   4 174.406 18.1976   1
  10  15   3 86.4110 23.1332  -2
  10  14   4 86.4110 23.1332   1
 -10  15   5 46.6862 13.4416  -2
 -10  15   4 46.6862 13.4416   1
  -9  15   5 4.01356 11.4219  -2
  -9  15   4 4.01356 11.4219   1
  -8  15   5 166.782 12.1812  -2
  -8  15   4 166.782 12.1812   1
  -7  15   5 81.3944 10.3976  -2
  -7  15   4 81.3944 10.3976   1
  -6  15   5 199.464 11.9337  -2
  -6  15   4 199.464 11.9337   1
  -5  15   5 357.317 14.1849  -2
  -5  15   4 357.317 14.1849   1
  -5  15   3 266.685 20.1450  -2
  -5  15   4 266.685 20.1450   1
  -4  15   5 67.2579 9.23490  -2
  -4  15   4 67.2579 9.23490   1
  -4  15   3 72.4692 15.7842  -2
  -4  15   4 72.4692 15.7842   1
  -3  15   5 45.1966 11.1843  -2
  -3  15   4 45.1966 11.1843   1
  -3  15   3 24.9742 7.20238  -2
  -3  15   4 24.9742 7.20238   1
  -2  15   3 89.2577 11.5274  -2
  -2  15   4 89.2577 11.5274   1
  -1  15   3 190.138 16.0290  -2
  -1  15   4 190.138 16.0290   1
   0  15   4 45.4093 3.49945   1
   1  15   4 111.239 4.06651   1
   2  15   4 293.097 7.49087   1
   3  15   4 21.1674 4.11019   1
   4  15   4 31.4264 4.37224   1
   5  15   4 82.5129 6.08414   1
   6  15   4 79.7642 10.0688   1
   7  15   4 81.9511 11.0957   1
   8  16   3 5.42871 15.3814  -2
   8  15   4 5.42871 15.3814   1
   9  16   3 -15.938 15.9018  -2
   9  15   4 -15.938 15.9018   1
  10  16   3 32.1984 22.7862  -2
  10  15   4 32.1984 22.7862   1
 -10  16   5 33.0093 13.8317  -2
 -10  16   4 33.0093 13.8317   1
  -9  16   5 23.5523 12.6728  -2
  -9  16   4 23.5523 12.6728   1
  -8  16   5 45.6681 10.8960  -2
  -8  16   4 45.6681 10.8960   1
  -7  16   5 76.9847 11.1866  -2
  -7  16   4 76.9847 11.1866   1
  -6  16   5 222.628 12.9332  -2
  -6  16   4 222.628 12.9332   1
  -5  16   5 0.17515 9.49138  -2
  -5  16   4 0.17515 9.49138   1
  -5  16   3 64.6530 36.8549  -2
  -5  16   4 64.6530 36.8549   1
  -4  16   5 428.939 15.2712  -2
  -4  16   4 428.939 15.2712   1
  -4  16   3 401.137 27.4122  -2
  -4  16   4 401.137 27.4122   1
  -3  16   5 59.0743 15.7036  -2
  -3  16   4 59.0743 15.7036   1
  -3  16   3 137.212 12.7833  -2
  -3  16   4 137.212 12.7833   1
  -2  16   4 0.54930 3.23809   1
  -1  16   4 2.55216 3.77578   1
   0  16   4 119.310 4.47395   1
   1  16   4 5.49775 3.12723   1
   2  16   4 37.5385 4.42284   1
   3  16   4 15.4085 4.20151   1
   4  16   4 13.0260 5.32066   1
   5  16   4 78.2199 6.17296   1
   6  16   4 70.7836 10.2671   1
   7  16   4 11.4224 9.93221   1
   8  17   3 117.881 29.0602  -2
   8  16   4 117.881 29.0602   1
   9  17   3 2.85423 17.0493  -2
   9  16   4 2.85423 17.0493   1
 -10  17   5 52.3856 15.7463  -2
 -10  17   4 52.3856 15.7463   1
  -9  17   5 132.031 16.0270  -2
  -9  17   4 132.031 16.0270   1
  -8  17   5 9.95771 11.8093  -2
  -8  17   4 9.95771 11.8093   1
  -7  17   5 8.60234 11.3135  -2
  -7  17   4 8.60234 11.3135   1
  -6  17   5 7.64338 10.8808  -2
  -6  17   4 7.64338 10.8808   1
  -5  17   5 79.6278 11.2265  -2
  -5  17   4 79.6278 11.2265   1
  -4  17   5 145.088 15.8354  -2
  -4  17   4 145.088 15.8354   1
  -3  17   4 22.4225 3.90799   1
  -2  17   4 148.840 5.72720   1
  -1  17   4 3.18210 3.97550   1
   0  17   4 46.4313 4.48958   1
   1  17   4 68.1032 4.22713   1
   2  17   4 305.530 8.88845   1
   3  17   4 417.726 10.8875   1
   4  17   4 8.05327 5.43380   1
   5  17   4 24.9613 6.98205   1
   6  17   4 54.4508 10.2149   1
   7  17   4 42.9693 10.9712   1
   8  17   4 6.57806 11.2382   1
   9  18   3 -3.4283 21.5408  -2
   9  17   4 -3.4283 21.5408   1
 -10  18   5 88.5803 18.2276  -2
 -10  18   4 88.5803 18.2276   1
  -9  18   5 3.67541 15.9465  -2
  -9  18   4 3.67541 15.9465   1
  -8  18   5 16.8771 13.1953  -2
  -8  18   4 16.8771 13.1953   1
  -7  18   5 64.0694 13.2770  -2
  -7  18   4 64.0694 13.2770   1
  -6  18   5 10.0015 11.6241  -2
  -6  18   4 10.0015 11.6241   1
  -5  18   4 15.6479 7.00434   1
  -4  18   4 7.67984 6.66936   1
  -3  18   4 14.0060 4.18606   1
  -2  18   4 -6.2450 4.83547   1
  -1  18   4 9.19115 4.85059   1
   0  18   4 187.499 6.49479   1
   1  18   4 70.0795 4.80857   1
   2  18   4 301.145 9.06405   1
   3  18   4 0.85745 5.40888   1
   4  18   4 175.243 7.88676   1
   5  18   4 2.73185 8.72058   1
   6  18   4 23.0582 9.84370   1
   7  18   4 29.0990 10.9973   1
   8  18   4 5.58838 11.6788   1
   9  18   4 23.2980 14.8961   1
  -9  19   5 12.7016 15.9899  -2
  -9  19   4 12.7016 15.9899   1
  -8  19   5 25.9362 14.6351  -2
  -8  19   4 25.9362 14.6351   1
  -7  19   5 242.448 16.4808  -2
  -7  19   4 242.448 16.4808   1
  -6  19   4 12.8955 9.51291   1
  -5  19   4 54.6804 8.03947   1
  -4  19   4 9.59457 7.07799   1
  -3  19   4 70.2484 5.90444   1
  -2  19   4 -6.3862 5.05403   1
  -1  19   4 418.470 10.9194   1
   0  19   4 12.8867 5.48078   1
   1  19   4 58.9139 4.80864   1
   2  19   4 153.485 7.23698   1
   3  19   4 181.908 8.05300   1
   4  19   4 188.984 8.23490   1
   5  19   4 2.58734 8.88221   1
   6  19   4 5.94860 9.93825   1
   7  19   4 16.7770 10.9996   1
   8  19   4 7.94257 12.0951   1
   9  19   4 -13.668 14.7813   1
  -9  20   5 76.0746 25.3661  -2
  -9  20   4 76.0746 25.3661   1
  -8  20   4 48.6087 12.1789   1
  -7  20   4 6.50504 10.5175   1
  -6  20   4 36.6137 10.2315   1
  -5  20   4 13.2532 9.05523   1
  -4  20   4 -2.2052 7.11065   1
  -3  20   4 17.5543 5.53401   1
  -2  20   4 547.210 13.1415   1
  -1  20   4 20.6963 6.18717   1
   0  20   4 56.5597 6.48559   1
   1  20   4 21.6464 7.86597   1
   2  20   4 30.8199 6.19469   1
   3  20   4 17.8148 5.98605   1
   4  20   4 0.37487 5.92730   1
   5  20   4 -4.7558 9.00349   1
   6  20   4 42.0595 10.7910   1
   7  20   4 0.49959 11.0954   1
   8  20   4 27.5698 12.8264   1
  -9  21   4 -5.4731 15.2185   1
  -8  21   4 6.49806 11.8925   1
  -7  21   4 8.14968 10.8130   1
  -6  21   4 92.6554 11.6437   1
  -5  21   4 35.7784 9.57873   1
  -4  21   4 116.035 9.23253   1
  -3  21   4 150.639 7.50474   1
  -2  21   4 88.9403 7.46115   1
  -1  21   4 -3.0098 6.05439   1
   0  21   4 87.4383 9.10158   1
   1  21   4 23.4752 8.34326   1
   2  21   4 192.919 11.0155   1
   3  21   4 5.30087 6.48095   1
   4  21   4 20.9101 6.41365   1
   5  21   4 20.5403 9.67811   1
   6  21   4 -2.5995 10.2046   1
   7  21   4 16.7933 11.8011   1
   8  21   4 19.8282 12.9836   1
  -8  22   4 48.1286 13.0734   1
  -7  22   4 -0.1153 10.9651   1
  -6  22   4 28.1530 10.8025   1
  -5  22   4 41.2517 10.3825   1
  -4  22   4 6.99177 8.82645   1
  -3  22   4 24.0115 6.54929   1
  -2  22   4 19.0813 6.60790   1
  -1  22   4 136.339 10.0761   1
   0  22   4 54.0348 8.86862   1
   1  22   4 240.145 12.1442   1
   2  22   4 52.1019 9.07885   1
   3  22   4 88.3757 9.52473   1
   4  22   4 2.15374 7.70686   1
   5  22   4 -5.7112 10.7245   1
   6  22   4 9.23925 10.8198   1
   7  22   4 149.612 14.4955   1
  -8  23   4 5.16058 12.7281   1
  -7  23   4 17.3447 11.8062   1
  -6  23   4 9.06569 10.8580   1
  -5  23   4 -2.4363 11.2698   1
  -4  23   2 78.2527 24.3055  -2
  -4  23   4 78.2527 24.3055   1
  -3  23   2 194.924 28.1475  -2
  -3  23   4 194.924 28.1475   1
  -2  23   4 96.9106 9.40675   1
  -1  23   4 77.7229 9.40010   1
   0  23   4 16.4743 8.75697   1
   1  23   4 46.2490 9.25283   1
   2  23   4 26.6705 8.81541   1
   3  23   4 13.7412 8.55480   1
   4  23   4 -0.3648 7.99246   1
   5  23   4 133.680 19.6553   1
   6  23   4 100.271 20.0074   1
   7  23   4 -3.5933 13.9589   1
  -7  24   6 -4.3029 35.7298  -2
  -7  24   4 -4.3029 35.7298   1
  -6  24   4 -4.9597 12.5972   1
  -5  24   4 3.32169 12.2468   1
  -4  24   2 35.3639 22.8218  -2
  -4  24   4 35.3639 22.8218   1
  -3  24   2 -1.2252 17.3122  -2
  -3  24   4 -1.2252 17.3122   1
  -2  24   2 294.729 32.2208  -2
  -2  24   4 294.729 32.2208   1
  -1  24   4 9.92932 8.56372   1
   0  24   4 2.74696 8.76139   1
   1  24   4 4.59072 8.70972   1
   2  24   4 8.92181 8.82422   1
   3  24   4 31.6313 9.13009   1
   4  24   4 86.9206 11.4392   1
   5  24   4 60.5325 18.5082   1
   6  24   4 156.266 22.3006   1
   7  24   4 8.24537 20.0249   1
  -7  25   6 30.0309 23.9029  -2
  -7  25   4 30.0309 23.9029   1
  -6  25   6 80.8742 23.8440  -2
  -6  25   4 80.8742 23.8440   1
  -5  25   6 -6.0418 30.7383  -2
  -5  25   4 -6.0418 30.7383   1
  -4  25   2 54.3429 23.5835  -2
  -4  25   4 54.3429 23.5835   1
  -3  25   2 26.6045 13.6805  -2
  -3  25   4 26.6045 13.6805   1
  -2  25   2 105.854 16.2905  -2
  -2  25   4 105.854 16.2905   1
  -1  25   2 17.7241 26.0966  -2
  -1  25   4 17.7241 26.0966   1
   0  25   2 126.396 30.2527  -2
   0  25   4 126.396 30.2527   1
   1  25   4 23.3633 9.54970   1
   2  25   4 38.1933 9.84786   1
   3  25   4 11.0624 9.23624   1
   4  25   4 17.2101 10.2646   1
   5  25   4 9.98458 18.1595   1
   6  25   4 79.2364 20.9538   1
  -6  26   6 27.4768 22.8045  -2
  -6  26   4 27.4768 22.8045   1
  -5  26   6 30.0873 22.2681  -2
  -5  26   4 30.0873 22.2681   1
  -4  26   6 109.749 23.5669  -2
  -4  26   4 109.749 23.5669   1
  -3  26   2 22.6752 12.7766  -2
  -3  26   4 22.6752 12.7766   1
  -2  26   2 141.086 16.9789  -2
  -2  26   4 141.086 16.9789   1
  -1  26   2 17.3224 16.5194  -2
  -1  26   4 17.3224 16.5194   1
   0  26   2 15.3693 28.0140  -2
   0  26   4 15.3693 28.0140   1
   1  26   2 94.3315 31.4419  -2
   1  26   4 94.3315 31.4419   1
   2  26   4 5.86706 9.67603   1
   3  26   4 31.7310 9.93918   1
   4  26   4 77.7922 11.6571   1
   5  26   4 -6.2368 18.3744   1
  -5  27   6 131.106 24.4114  -2
  -5  27   4 131.106 24.4114   1
  -4  27   6 7.06105 21.5787  -2
  -4  27   4 7.06105 21.5787   1
  -3  27   2 122.588 14.3215  -2
  -3  27   4 122.588 14.3215   1
  -3  27   6 173.957 35.2771  -2
  -3  27   4 173.957 35.2771   1
  -2  27   2 16.0560 14.9854  -2
  -2  27   4 16.0560 14.9854   1
  -1  27   2 57.7623 17.5460  -2
  -1  27   4 57.7623 17.5460   1
   0  27   2 4.19893 18.3474  -2
   0  27   4 4.19893 18.3474   1
   1  27   2 51.5413 31.8445  -2
   1  27   4 51.5413 31.8445   1
   2  27   4 11.1139 10.1729   1
   3  27   4 8.96974 10.1301   1
   4  27   4 22.1850 11.2903   1
   5  27   4 93.7677 21.5575   1
  -4  28   6 7.80010 22.8007  -2
  -4  28   4 7.80010 22.8007   1
  -3  28   2 67.0712 14.3760  -2
  -3  28   4 67.0712 14.3760   1
  -3  28   6 42.5313 32.7222  -2
  -3  28   4 42.5313 32.7222   1
  -2  28   2 18.1884 15.6385  -2
  -2  28   4 18.1884 15.6385   1
  -1  28   2 224.701 21.5377  -2
  -1  28   4 224.701 21.5377   1
   0  28   2 -45.781 18.1944  -2
   0  28   4 -45.781 18.1944   1
   1  28   2 36.4899 28.6330  -2
   1  28   4 36.4899 28.6330   1
   2  28   4 13.8547 10.6958   1
   3  28   4 18.0182 10.6543   1
   4  28   4 -1.2035 11.2545   1
  -3  29   6 19.9998 33.6545  -2
  -3  29   4 19.9998 33.6545   1
  -3  29   2 67.6603 15.7261  -2
  -3  29   4 67.6603 15.7261   1
  -2  29   2 34.6729 17.1358  -2
  -2  29   4 34.6729 17.1358   1
  -1  29   2 41.3699 18.8967  -2
  -1  29   4 41.3699 18.8967   1
   0  29   2 15.0114 20.4826  -2
   0  29   4 15.0114 20.4826   1
   1  29   2 22.4773 29.1364  -2
   1  29   4 22.4773 29.1364   1
   2  29   4 9.58357 11.0278   1
   3  29   4 1.56662 28.0772   1
  -1  30   2 97.6942 21.7792  -2
  -1  30   4 97.6942 21.7792   1
   0  30   2 7.38145 27.4656  -2
   0  30   4 7.38145 27.4656   1
 -12   0   5 -17.687 15.0028  -2
 -12   0   5 -17.687 15.0028   1
 -11   0   5 120.248 16.0241  -2
 -11   0   5 120.248 16.0241   1
 -10   0   5 2.67676 12.4180  -2
 -10   0   5 2.67676 12.4180   1
  -9   0   5 5.63005 11.5903  -2
  -9   0   5 5.63005 11.5903   1
  -8   0   5 0.83543 6.72823  -2
  -8   0   5 0.83543 6.72823   1
  -7   0   5 16.8798 5.16744  -2
  -7   0   5 16.8798 5.16744   1
  -6   0   5 -0.3913 4.94697  -2
  -6   0   5 -0.3913 4.94697   1
  -5   0   5 477.898 12.4451  -2
  -5   0   5 477.898 12.4451   1
  -4   0   5 16.7927 6.36950  -2
  -4   0   5 16.7927 6.36950   1
  -3   0   5 1525.64 44.5943  -2
  -3   0   5 1525.64 44.5943   1
  -2   0   5 -3.6622 2.32247   1
  -1   0   5 3.95536 1.84614   1
   0   0   5 3.35982 1.86462   1
   1   0   5 532.560 11.8397   1
   2   0   5 -2.8931 3.31108   1
   3   0   5 394.359 11.6470   1
   4   0   5 6.66930 4.87293   1
   5   0   5 -2.2091 4.84986   1
   6   1   5 93.9316 9.02959  -2
   6   0   5 93.9316 9.02959   1
   7   1   5 58.9020 8.85259  -2
   7   0   5 58.9020 8.85259   1
   8   1   5 2.65602 17.0622  -2
   8   0   5 2.65602 17.0622   1
   9   1   5 47.5477 14.4215  -2
   9   0   5 47.5477 14.4215   1
  10   1   5 12.0155 14.4778  -2
  10   0   5 12.0155 14.4778   1
  11   1   5 5.17133 15.7833  -2
  11   0   5 5.17133 15.7833   1
 -12   1   5 0.04935 10.8411  -2
 -12   1   5 0.04935 10.8411   1
 -11   1   5 53.8236 10.2336  -2
 -11   1   5 53.8236 10.2336   1
 -10   1   5 10.8244 8.79045  -2
 -10   1   5 10.8244 8.79045   1
  -9   1   5 44.8687 8.79025  -2
  -9   1   5 44.8687 8.79025   1
  -8   1   5 3.41078 5.86770  -2
  -8   1   5 3.41078 5.86770   1
  -7   1   5 112.920 4.88339  -2
  -7   1   5 112.920 4.88339   1
  -6   1   5 102.722 4.27625  -2
  -6   1   5 102.722 4.27625   1
  -5   1   5 48.5913 5.07899  -2
  -5   1   5 48.5913 5.07899   1
  -4   1   5 172.219 11.2894  -2
  -4   1   5 172.219 11.2894   1
  -3   1   5 2443.81 56.6660  -2
  -3   1   5 2443.81 56.6660   1
  -2   1   5 1007.39 11.6831   1
  -1   1   5 241.244 3.22613   1
   0   1   5 1415.83 14.9589   1
   1   1   5 3356.03 42.1541   1
   2   1   5 252.429 5.73037   1
   3   1   5 154.724 4.95532   1
   4   1   5 2.62637 3.40784   1
   5   1   5 193.738 6.03603   1
   6   2   5 512.190 20.4903  -2
   6   1   5 512.190 20.4903   1
   6   0   5 424.638 15.2395  -2
   6   1   5 424.638 15.2395   1
   7   2   5 7.22081 8.35998  -2
   7   1   5 7.22081 8.35998   1
   7   0   5 40.8039 10.1452  -2
   7   1   5 40.8039 10.1452   1
   8   2   5 53.5806 18.5844  -2
   8   1   5 53.5806 18.5844   1
   8   0   5 26.6943 18.1275  -2
   8   1   5 26.6943 18.1275   1
   9   0   5 13.9462 14.2580  -2
   9   1   5 13.9462 14.2580   1
   9   2   5 11.6671 13.6229  -2
   9   1   5 11.6671 13.6229   1
  10   2   5 9.26192 14.1733  -2
  10   1   5 9.26192 14.1733   1
  10   0   5 -1.9928 15.1196  -2
  10   1   5 -1.9928 15.1196   1
  11   2   5 9.43699 15.2514  -2
  11   1   5 9.43699 15.2514   1
  11   0   5 29.1318 17.0799  -2
  11   1   5 29.1318 17.0799   1
 -12   2   5 13.6473 11.5274  -2
 -12   2   5 13.6473 11.5274   1
 -11   2   5 -4.5886 9.87193  -2
 -11   2   5 -4.5886 9.87193   1
 -10   2   5 45.5321 9.88825  -2
 -10   2   5 45.5321 9.88825   1
  -9   2   5 89.7856 10.0031  -2
  -9   2   5 89.7856 10.0031   1
  -8   2   5 11.0112 6.80293  -2
  -8   2   5 11.0112 6.80293   1
  -7   2   5 49.7893 6.38253  -2
  -7   2   5 49.7893 6.38253   1
  -6   2   5 13.6274 5.86307  -2
  -6   2   5 13.6274 5.86307   1
  -5   2   5 3.39499 7.33498  -2
  -5   2   5 3.39499 7.33498   1
  -4   2   5 617.785 32.4010  -2
  -4   2   5 617.785 32.4010   1
  -3   2   5 513.938 7.48665   1
  -2   2   5 37.7155 1.90363   1
  -1   2   5 3031.11 32.3947   1
   0   2   5 834.463 9.47240   1
   1   2   5 -1.1664 1.68977   1
   2   2   5 1201.40 17.5635   1
   3   2   5 177.332 5.77120   1
   4   2   5 1034.69 19.9590   1
   5   2   5 12.2249 3.93881   1
   6   3   5 223.049 11.0254  -2
   6   2   5 223.049 11.0254   1
   7   1   5 14.2217 22.6791  -2
   7   2   5 14.2217 22.6791   1
   7   3   5 42.0344 9.14823  -2
   7   2   5 42.0344 9.14823   1
   8   3   5 66.2784 11.9485  -2
   8   2   5 66.2784 11.9485   1
   8   1   5 22.6195 18.9151  -2
   8   2   5 22.6195 18.9151   1
   9   3   5 80.5510 15.5047  -2
   9   2   5 80.5510 15.5047   1
   9   1   5 55.7630 15.9528  -2
   9   2   5 55.7630 15.9528   1
  10   3   5 46.4137 15.6130  -2
  10   2   5 46.4137 15.6130   1
  10   1   5 45.6460 16.6902  -2
  10   2   5 45.6460 16.6902   1
  11   1   5 19.6062 17.6533  -2
  11   2   5 19.6062 17.6533   1
  11   3   5 21.3614 16.4405  -2
  11   2   5 21.3614 16.4405   1
 -12   3   5 13.4062 12.0924  -2
 -12   3   5 13.4062 12.0924   1
 -11   3   5 -2.5764 11.1176  -2
 -11   3   5 -2.5764 11.1176   1
 -10   3   5 171.196 12.6989  -2
 -10   3   5 171.196 12.6989   1
  -9   3   5 20.8111 13.2673  -2
  -9   3   5 20.8111 13.2673   1
  -8   3   5 -0.9571 9.06940  -2
  -8   3   5 -0.9571 9.06940   1
  -7   3   5 11.2619 8.17520  -2
  -7   3   5 11.2619 8.17520   1
  -6   3   5 78.2458 9.14106  -2
  -6   3   5 78.2458 9.14106   1
  -5   3   5 119.719 3.57269   1
  -4   3   5 756.238 10.6808   1
  -3   3   5 250.569 4.42998   1
  -2   3   5 34.7740 1.95867   1
  -1   3   5 618.364 8.14046   1
   0   3   5 157.654 3.20739   1
   1   3   5 1959.79 26.3835   1
   2   3   5 206.914 5.14416   1
   3   3   5 219.864 6.41891   1
   4   3   5 610.934 12.9139   1
   5   3   5 23.7653 4.12670   1
   6   4   5 40.4787 16.4579  -2
   6   3   5 40.4787 16.4579   1
   7   4   5 190.257 12.0452  -2
   7   3   5 190.257 12.0452   1
   8   4   5 25.9905 12.2393  -2
   8   3   5 25.9905 12.2393   1
   9   2   5 115.632 25.0385  -2
   9   3   5 115.632 25.0385   1
   9   4   5 150.192 18.3502  -2
   9   3   5 150.192 18.3502   1
  10   4   5 88.0346 17.7255  -2
  10   3   5 88.0346 17.7255   1
  10   2   5 81.5341 18.5619  -2
  10   3   5 81.5341 18.5619   1
  11   2   5 -4.6047 18.3143  -2
  11   3   5 -4.6047 18.3143   1
  11   4   5 57.2428 18.7512  -2
  11   3   5 57.2428 18.7512   1
 -12   4   5 -5.6481 17.7377  -2
 -12   4   5 -5.6481 17.7377   1
 -11   4   5 63.4654 17.7336  -2
 -11   4   5 63.4654 17.7336   1
 -10   4   5 134.446 17.7313  -2
 -10   4   5 134.446 17.7313   1
  -9   4   5 228.685 19.0640  -2
  -9   4   5 228.685 19.0640   1
  -8   4   5 31.0859 12.0183  -2
  -8   4   5 31.0859 12.0183   1
  -7   4   5 406.694 16.1609  -2
  -7   4   5 406.694 16.1609   1
  -6   4   5 9.33794 3.07642   1
  -5   4   5 81.4229 3.26691   1
  -4   4   5 287.922 5.21283   1
  -3   4   5 278.370 4.80820   1
  -2   4   5 147.804 3.15021   1
  -1   4   5 99.8391 2.55550   1
   0   4   5 611.579 8.99179   1
   1   4   5 595.461 9.41878   1
   2   4   5 593.621 10.9706   1
   3   4   5 70.8629 3.80641   1
   4   4   5 3.66484 3.59752   1
   5   4   5 23.0058 4.05707   1
   6   4   5 11.0756 4.10100   1
   7   4   5 184.412 8.89037   1
   8   5   5 67.1220 16.3577  -2
   8   4   5 67.1220 16.3577   1
   9   5   5 126.042 19.0239  -2
   9   4   5 126.042 19.0239   1
  10   5   5 38.5704 18.5607  -2
  10   4   5 38.5704 18.5607   1
  11   5   5 85.7052 20.9971  -2
  11   4   5 85.7052 20.9971   1
  11   3   5 92.8928 27.2878  -2
  11   4   5 92.8928 27.2878   1
 -12   5   5 16.9640 20.2176  -2
 -12   5   5 16.9640 20.2176   1
 -11   5   5 254.535 22.9525  -2
 -11   5   5 254.535 22.9525   1
 -10   5   5 0.66509 16.7937  -2
 -10   5   5 0.66509 16.7937   1
  -9   5   5 34.5812 16.4636  -2
  -9   5   5 34.5812 16.4636   1
  -8   5   5 -4.1096 5.09655   1
  -7   5   5 248.467 6.95261   1
  -6   5   5 12.5205 2.97457   1
  -5   5   5 1258.47 18.9583   1
  -4   5   5 0.90687 2.24192   1
  -3   5   5 265.361 4.66930   1
  -2   5   5 55.8535 2.30584   1
  -1   5   5 245.310 4.46806   1
   0   5   5 482.356 7.40934   1
   1   5   5 82.5783 2.99239   1
   2   5   5 350.250 7.46553   1
   3   5   5 7.07632 3.11751   1
   4   5   5 -4.8211 4.05774   1
   5   5   5 1003.01 19.9534   1
   6   5   5 3.26050 4.55745   1
   7   5   5 144.878 8.46489   1
   8   5   5 87.9126 8.28243   1
   9   6   5 115.092 29.6489  -2
   9   5   5 115.092 29.6489   1
  10   6   5 14.6009 19.6367  -2
  10   5   5 14.6009 19.6367   1
  11   6   5 22.3145 21.7597  -2
  11   5   5 22.3145 21.7597   1
 -12   6   5 133.401 24.6598  -2
 -12   6   5 133.401 24.6598   1
 -11   6   5 -5.4441 19.4761  -2
 -11   6   5 -5.4441 19.4761   1
 -10   6   5 25.8528 28.6576  -2
 -10   6   5 25.8528 28.6576   1
  -9   6   5 254.570 9.79608   1
  -8   6   5 38.0177 5.52553   1
  -7   6   5 19.8011 3.85307   1
  -6   6   5 904.743 14.4037   1
  -5   6   5 80.7379 3.75967   1
  -4   6   5 668.548 10.9118   1
  -3   6   5 107.521 3.07038   1
  -2   6   5 52.2991 2.28345   1
  -1   6   5 190.951 3.87809   1
   0   6   5 29.7982 2.15100   1
   1   6   5 18.2828 2.39638   1
   2   6   5 453.479 9.09833   1
   3   6   5 25.8803 3.88572   1
   4   6   5 83.8200 4.51410   1
   5   6   5 -4.9509 3.98799   1
   6   6   5 102.367 7.26222   1
   7   6   5 24.1450 6.61723   1
   8   6   5 39.3794 7.72220   1
   9   6   5 78.8497 10.4882   1
  10   6   5 37.2217 9.54497   1
  11   7   5 146.367 38.8340  -2
  11   6   5 146.367 38.8340   1
 -12   7   5 24.8696 14.4821   1
 -11   7   5 5.80563 12.4799   1
 -10   7   5 274.553 16.1923   1
  -9   7   5 27.2858 8.55927   1
  -8   7   5 541.056 14.7177   1
  -7   7   5 38.3039 6.47008   1
  -6   7   5 12.3128 5.31094   1
  -5   7   5 -4.2833 3.20639   1
  -4   7   5 768.003 14.6726   1
  -3   7   5 165.115 3.75261   1
  -2   7   5 677.131 10.0015   1
  -1   7   5 14.4216 1.99096   1
   0   7   5 944.993 13.4565   1
   1   7   5 26.2083 2.70659   1
   2   7   5 73.9312 3.95833   1
   3   7   5 13.3568 3.72240   1
   4   7   5 23.6638 3.55494   1
   5   7   5 90.3977 4.77030   1
   6   7   5 49.2245 5.66113   1
   7   7   5 151.953 8.33053   1
   8   7   5 335.138 12.7091   1
   9   7   5 26.6524 9.59194   1
  10   7   5 246.255 13.0920   1
  11   7   5 -1.4300 10.0469   1
 -12   8   5 42.8466 24.5223   1
 -11   8   4 11.1978 26.7368  -2
 -11   8   5 11.1978 26.7368   1
 -10   8   4 54.9996 24.9368  -2
 -10   8   5 54.9996 24.9368   1
  -9   8   4 112.628 27.8559  -2
  -9   8   5 112.628 27.8559   1
  -8   8   5 3.28896 6.69722   1
  -7   8   5 281.009 10.2926   1
  -6   8   5 347.958 10.5441   1
  -5   8   5 207.522 5.67564   1
  -4   8   5 653.203 14.5076   1
  -3   8   5 468.612 7.56603   1
  -2   8   5 914.736 13.1323   1
  -1   8   5 539.176 8.97932   1
   0   8   5 28.1058 2.46139   1
   1   8   5 355.777 6.77914   1
   2   8   5 704.611 14.4973   1
   3   8   5 77.2622 4.61587   1
   4   8   5 463.988 9.04984   1
   5   8   5 0.93937 3.07807   1
   6   8   5 318.134 11.3557   1
   7   8   5 13.8938 6.48088   1
   8   8   5 24.7868 7.11045   1
   9   8   5 83.6057 10.4510   1
  10   7   6 8.00701 18.5261  -2
  10   8   5 8.00701 18.5261   1
  11   7   6 18.8825 16.9642  -2
  11   8   5 18.8825 16.9642   1
 -11   9   4 66.2254 26.7871  -2
 -11   9   5 66.2254 26.7871   1
 -10   9   4 52.8096 23.6965  -2
 -10   9   5 52.8096 23.6965   1
  -9   9   4 26.2455 21.3106  -2
  -9   9   5 26.2455 21.3106   1
  -8   9   4 45.5285 20.2120  -2
  -8   9   5 45.5285 20.2120   1
  -7   9   5 3.83155 6.23694   1
  -6   9   5 114.660 7.17150   1
  -5   9   5 1262.51 20.9837   1
  -4   9   5 59.8816 5.10382   1
  -3   9   5 57.6278 3.11878   1
  -2   9   5 285.445 6.21761   1
  -1   9   5 498.441 9.16229   1
   0   9   5 721.836 10.8780   1
   1   9   5 255.457 5.68602   1
   2   9   5 608.927 13.0064   1
   3   9   5 454.611 9.78886   1
   4   9   5 86.6986 4.04979   1
   5   9   5 47.0917 3.81526   1
   6   9   5 284.304 10.8360   1
   7   9   5 191.991 9.08148   1
   8   8   6 55.5025 16.1663  -2
   8   9   5 55.5025 16.1663   1
   9   8   6 39.2733 16.3205  -2
   9   9   5 39.2733 16.3205   1
  10   8   6 -18.261 13.9144  -2
  10   9   5 -18.261 13.9144   1
  11   8   6 15.9622 15.3131  -2
  11   9   5 15.9622 15.3131   1
 -11  10   5 -8.7498 16.5073   1
 -10  10   4 17.2925 20.9540  -2
 -10  10   5 17.2925 20.9540   1
  -9  10   4 110.029 21.3100  -2
  -9  10   5 110.029 21.3100   1
  -8  10   4 14.0935 17.3802  -2
  -8  10   5 14.0935 17.3802   1
  -7  10   4 193.258 20.2627  -2
  -7  10   5 193.258 20.2627   1
  -6  10   5 0.40610 5.38673   1
  -5  10   5 41.5541 4.31177   1
  -4  10   5 7.63431 3.60186   1
  -3  10   5 19.8757 2.77713   1
  -2  10   5 230.073 5.56378   1
  -1  10   5 284.169 7.13151   1
   0  10   5 11.6252 2.55955   1
   1  10   5 1441.23 21.4046   1
   2  10   5 -5.1929 3.51783   1
   3  10   5 0.64494 3.07049   1
   4  10   5 234.716 6.04527   1
   5  10   5 38.3662 4.32480   1
   6  10   5 213.051 9.02697   1
   7   9   6 250.537 21.0154  -2
   7  10   5 250.537 21.0154   1
   8   9   6 34.2326 14.9232  -2
   8  10   5 34.2326 14.9232   1
   9   9   6 223.723 19.3067  -2
   9  10   5 223.723 19.3067   1
  10   9   6 7.10353 12.7475  -2
  10  10   5 7.10353 12.7475   1
 -11  11   6 9.57679 21.8834  -2
 -11  11   5 9.57679 21.8834   1
 -10  11   6 0.55911 19.8064  -2
 -10  11   5 0.55911 19.8064   1
  -9  11   6 69.1917 14.7470  -2
  -9  11   5 69.1917 14.7470   1
  -9  11   4 94.0891 19.1240  -2
  -9  11   5 94.0891 19.1240   1
  -8  11   6 49.2546 15.4069  -2
  -8  11   5 49.2546 15.4069   1
  -8  11   4 44.1814 16.4369  -2
  -8  11   5 44.1814 16.4369   1
  -7  11   4 9.97884 13.9698  -2
  -7  11   5 9.97884 13.9698   1
  -6  11   4 130.485 16.3435  -2
  -6  11   5 130.485 16.3435   1
  -5  11   4 396.623 21.2835  -2
  -5  11   5 396.623 21.2835   1
  -4  11   4 99.7711 12.8181  -2
  -4  11   5 99.7711 12.8181   1
  -3  11   4 1139.66 34.2336  -2
  -3  11   5 1139.66 34.2336   1
  -2  11   5 114.724 3.89399   1
  -1  11   5 677.105 12.1906   1
   0  11   5 765.132 11.0722   1
   1  11   5 46.8855 3.53293   1
   2  11   5 -2.5293 3.57965   1
   3  11   5 1090.47 18.1047   1
   4  11   5 17.8845 3.46562   1
   5  10   6 1221.70 51.7624  -2
   5  11   5 1221.70 51.7624   1
   6  11   5 34.2654 6.60876   1
   7  10   6 61.0562 18.5941  -2
   7  11   5 61.0562 18.5941   1
   8  12   4 168.531 16.4312  -2
   8  11   5 168.531 16.4312   1
   8  10   6 204.815 20.5475  -2
   8  11   5 204.815 20.5475   1
   9  12   4 187.739 18.2494  -2
   9  11   5 187.739 18.2494   1
   9  10   6 148.121 17.0790  -2
   9  11   5 148.121 17.0790   1
  10  10   6 58.5107 12.3816  -2
  10  11   5 58.5107 12.3816   1
  10  12   4 22.4647 22.0512  -2
  10  11   5 22.4647 22.0512   1
 -11  12   6 71.8185 22.2906  -2
 -11  12   5 71.8185 22.2906   1
 -10  12   6 33.2694 19.8324  -2
 -10  12   5 33.2694 19.8324   1
  -9  12   6 94.8740 14.8991  -2
  -9  12   5 94.8740 14.8991   1
  -8  12   6 36.4335 11.3321  -2
  -8  12   5 36.4335 11.3321   1
  -8  12   4 58.6371 14.9881  -2
  -8  12   5 58.6371 14.9881   1
  -7  12   6 154.369 12.3300  -2
  -7  12   5 154.369 12.3300   1
  -7  12   4 106.819 14.7606  -2
  -7  12   5 106.819 14.7606   1
  -6  12   6 211.834 14.2428  -2
  -6  12   5 211.834 14.2428   1
  -6  12   4 218.585 16.8828  -2
  -6  12   5 218.585 16.8828   1
  -5  12   6 37.9770 19.1494  -2
  -5  12   5 37.9770 19.1494   1
  -5  12   4 74.8514 8.19766  -2
  -5  12   5 74.8514 8.19766   1
  -4  12   6 487.711 21.1410  -2
  -4  12   5 487.711 21.1410   1
  -4  12   4 508.054 26.5342  -2
  -4  12   5 508.054 26.5342   1
  -3  12   4 165.534 8.98909  -2
  -3  12   5 165.534 8.98909   1
  -2  12   5 185.792 4.86606   1
  -1  12   5 337.831 7.57090   1
   0  12   5 87.4532 3.32995   1
   1  12   5 613.866 10.6119   1
   2  12   5 138.557 5.55936   1
   3  12   5 43.9534 3.72464   1
   4  12   5 786.772 13.2542   1
   5  11   6 82.0748 10.1557  -2
   5  12   5 82.0748 10.1557   1
   6  11   6 172.468 55.2556  -2
   6  12   5 172.468 55.2556   1
   7  11   6 8.59356 20.2594  -2
   7  12   5 8.59356 20.2594   1
   7  13   4 59.0452 17.5250  -2
   7  12   5 59.0452 17.5250   1
   8  13   4 26.1866 12.7526  -2
   8  12   5 26.1866 12.7526   1
   8  11   6 73.2597 17.4297  -2
   8  12   5 73.2597 17.4297   1
   9  13   4 35.8813 15.4838  -2
   9  12   5 35.8813 15.4838   1
   9  11   6 78.8228 20.7675  -2
   9  12   5 78.8228 20.7675   1
  10  13   4 170.244 24.7181  -2
  10  12   5 170.244 24.7181   1
  10  11   6 205.150 26.7192  -2
  10  12   5 205.150 26.7192   1
 -11  13   6 23.1574 20.3400  -2
 -11  13   5 23.1574 20.3400   1
 -10  13   6 75.9653 15.6419  -2
 -10  13   5 75.9653 15.6419   1
  -9  13   6 4.04991 12.8535  -2
  -9  13   5 4.04991 12.8535   1
  -8  13   6 202.928 13.4739  -2
  -8  13   5 202.928 13.4739   1
  -7  13   6 229.095 13.3270  -2
  -7  13   5 229.095 13.3270   1
  -7  13   4 176.934 16.2060  -2
  -7  13   5 176.934 16.2060   1
  -6  13   6 93.9329 10.8814  -2
  -6  13   5 93.9329 10.8814   1
  -6  13   4 85.6076 11.6754  -2
  -6  13   5 85.6076 11.6754   1
  -5  13   6 237.115 13.9240  -2
  -5  13   5 237.115 13.9240   1
  -5  13   4 298.104 12.9541  -2
  -5  13   5 298.104 12.9541   1
  -4  13   6 41.9728 12.5895  -2
  -4  13   5 41.9728 12.5895   1
  -4  13   4 28.7709 12.5379  -2
  -4  13   5 28.7709 12.5379   1
  -3  13   4 80.6226 8.75470  -2
  -3  13   5 80.6226 8.75470   1
  -2  13   4 181.098 13.1263  -2
  -2  13   5 181.098 13.1263   1
  -1  13   5 74.3435 4.23400   1
   0  13   5 1037.70 13.7438   1
   1  13   5 68.7688 3.56720   1
   2  13   5 703.328 12.8790   1
   3  13   5 9.53073 3.32783   1
   4  13   5 2.76891 3.80267   1
   5  12   6 36.8512 13.1384  -2
   5  13   5 36.8512 13.1384   1
   6  14   4 39.1324 16.3583  -2
   6  13   5 39.1324 16.3583   1
   6  12   6 -8.5558 30.7625  -2
   6  13   5 -8.5558 30.7625   1
   7  14   4 1.61293 11.5357  -2
   7  13   5 1.61293 11.5357   1
   7  12   6 32.4946 23.4041  -2
   7  13   5 32.4946 23.4041   1
   8  14   4 257.434 15.8432  -2
   8  13   5 257.434 15.8432   1
   9  14   4 131.326 16.9470  -2
   9  13   5 131.326 16.9470   1
   9  12   6 60.6640 20.1732  -2
   9  13   5 60.6640 20.1732   1
  10  14   4 28.0736 21.1562  -2
  10  13   5 28.0736 21.1562   1
 -11  14   6 11.8063 18.8342  -2
 -11  14   5 11.8063 18.8342   1
 -10  14   6 48.3751 14.0526  -2
 -10  14   5 48.3751 14.0526   1
  -9  14   6 69.9230 13.3609  -2
  -9  14   5 69.9230 13.3609   1
  -8  14   6 34.4314 10.7490  -2
  -8  14   5 34.4314 10.7490   1
  -7  14   6 130.922 11.7878  -2
  -7  14   5 130.922 11.7878   1
  -6  14   6 384.650 15.2922  -2
  -6  14   5 384.650 15.2922   1
  -5  14   6 14.8077 9.43382  -2
  -5  14   5 14.8077 9.43382   1
  -5  14   4 2.20002 13.0414  -2
  -5  14   5 2.20002 13.0414   1
  -4  14   6 267.743 14.0956  -2
  -4  14   5 267.743 14.0956   1
  -4  14   4 278.225 20.8192  -2
  -4  14   5 278.225 20.8192   1
  -3  14   4 85.2577 9.42711  -2
  -3  14   5 85.2577 9.42711   1
  -2  14   5 7.87357 2.97908   1
  -1  14   5 -0.1871 3.40957   1
   0  14   5 6.37536 2.30313   1
   1  14   5 258.945 5.80537   1
   2  14   5 180.813 5.87457   1
   3  14   5 25.9401 3.70221   1
   4  14   5 11.6737 4.15349   1
   5  13   6 66.1605 14.0546  -2
   5  14   5 66.1605 14.0546   1
   6  15   4 53.9563 17.0395  -2
   6  14   5 53.9563 17.0395   1
   6  13   6 69.9085 26.4225  -2
   6  14   5 69.9085 26.4225   1
   7  15   4 44.8458 12.3603  -2
   7  14   5 44.8458 12.3603   1
   8  15   4 84.2522 13.3664  -2
   8  14   5 84.2522 13.3664   1
   9  15   4 54.2317 15.5670  -2
   9  14   5 54.2317 15.5670   1
  10  15   4 30.7338 20.9083  -2
  10  14   5 30.7338 20.9083   1
 -10  15   6 59.3456 14.0496  -2
 -10  15   5 59.3456 14.0496   1
  -9  15   6 34.8126 12.6518  -2
  -9  15   5 34.8126 12.6518   1
  -8  15   6 175.577 13.1044  -2
  -8  15   5 175.577 13.1044   1
  -7  15   6 87.4594 11.2910  -2
  -7  15   5 87.4594 11.2910   1
  -6  15   6 77.9649 11.0897  -2
  -6  15   5 77.9649 11.0897   1
  -5  15   6 465.118 16.3070  -2
  -5  15   5 465.118 16.3070   1
  -5  15   4 546.260 32.1746  -2
  -5  15   5 546.260 32.1746   1
  -4  15   6 214.684 16.3849  -2
  -4  15   5 214.684 16.3849   1
  -3  15   4 163.790 12.3923  -2
  -3  15   5 163.790 12.3923   1
  -2  15   5 121.597 4.46458   1
  -1  15   5 13.3847 3.77510   1
   0  15   5 120.949 3.57727   1
   1  15   5 23.1715 3.24137   1
   2  15   5 0.20084 3.88907   1
   3  15   5 8.06212 4.07258   1
   4  15   5 10.8092 5.18035   1
   5  14   6 35.4303 13.8725  -2
   5  15   5 35.4303 13.8725   1
   6  16   4 48.9764 25.2180  -2
   6  15   5 48.9764 25.2180   1
   6  14   6 5.11842 13.7758  -2
   6  15   5 5.11842 13.7758   1
   7  16   4 156.295 14.2642  -2
   7  15   5 156.295 14.2642   1
   8  16   4 73.6981 13.6913  -2
   8  15   5 73.6981 13.6913   1
   9  16   4 11.2138 15.3928  -2
   9  15   5 11.2138 15.3928   1
  10  16   4 1.46899 20.8068  -2
  10  15   5 1.46899 20.8068   1
 -10  16   6 10.2764 13.9673  -2
 -10  16   5 10.2764 13.9673   1
  -9  16   6 52.0500 13.7285  -2
  -9  16   5 52.0500 13.7285   1
  -8  16   6 1.00918 11.1392  -2
  -8  16   5 1.00918 11.1392   1
  -7  16   6 294.220 14.9662  -2
  -7  16   5 294.220 14.9662   1
  -6  16   6 43.7794 11.1694  -2
  -6  16   5 43.7794 11.1694   1
  -5  16   6 20.5818 14.3008  -2
  -5  16   5 20.5818 14.3008   1
  -4  16   5 18.8918 6.36319   1
  -3  16   5 38.0129 4.02509   1
  -2  16   5 1.95953 3.34293   1
  -1  16   5 19.6882 4.06057   1
   0  16   5 18.5474 3.45599   1
   1  16   5 420.825 8.04929   1
   2  16   5 61.5059 4.87485   1
   3  16   5 408.406 10.6545   1
   4  16   5 27.1914 5.63998   1
   5  16   5 101.710 6.70247   1
   6  16   5 2.33930 9.26244   1
   7  17   4 8.19942 14.8439  -2
   7  16   5 8.19942 14.8439   1
   8  17   4 -7.0458 13.3612  -2
   8  16   5 -7.0458 13.3612   1
   9  17   4 114.727 18.0676  -2
   9  16   5 114.727 18.0676   1
 -10  17   6 51.2331 16.2726  -2
 -10  17   5 51.2331 16.2726   1
  -9  17   6 44.5409 15.0728  -2
  -9  17   5 44.5409 15.0728   1
  -8  17   6 61.5378 13.0785  -2
  -8  17   5 61.5378 13.0785   1
  -7  17   6 16.4521 11.8166  -2
  -7  17   5 16.4521 11.8166   1
  -6  17   6 23.2000 15.8136  -2
  -6  17   5 23.2000 15.8136   1
  -5  17   6 66.9111 21.5123  -2
  -5  17   5 66.9111 21.5123   1
  -4  17   5 12.6464 6.59910   1
  -3  17   5 -0.5450 3.78431   1
  -2  17   5 45.3357 4.59065   1
  -1  17   5 14.4962 4.24130   1
   0  17   5 18.1306 4.23299   1
   1  17   5 13.1567 3.72433   1
   2  17   5 166.638 7.09240   1
   3  17   5 15.1409 5.37997   1
   4  17   5 1.62605 5.56072   1
   5  17   5 4.23038 5.66628   1
   6  17   5 31.9763 10.0187   1
   7  17   5 78.5299 11.7250   1
   8  18   4 -25.062 19.1896  -2
   8  17   5 -25.062 19.1896   1
   9  18   4 -1.4591 17.4590  -2
   9  17   5 -1.4591 17.4590   1
 -10  18   6 -0.5558 17.3657  -2
 -10  18   5 -0.5558 17.3657   1
  -9  18   6 19.2859 16.3582  -2
  -9  18   5 19.2859 16.3582   1
  -8  18   6 34.3449 13.9101  -2
  -8  18   5 34.3449 13.9101   1
  -7  18   6 109.506 13.8309  -2
  -7  18   5 109.506 13.8309   1
  -6  18   6 70.2190 24.4710  -2
  -6  18   5 70.2190 24.4710   1
  -5  18   5 19.0685 7.28819   1
  -4  18   5 49.2684 7.50946   1
  -3  18   5 7.52110 4.84356   1
  -2  18   5 45.8594 5.54497   1
  -1  18   5 1.67354 4.87792   1
   0  18   5 37.5986 4.74524   1
   1  18   5 46.0427 4.61793   1
   2  18   5 12.8221 5.27225   1
   3  18   5 6.46010 5.56502   1
   4  18   5 48.5480 6.36823   1
   5  18   5 107.679 8.26120   1
   6  18   5 138.728 12.2107   1
   7  18   5 16.9165 11.0119   1
   8  18   5 9.37537 11.7422   1
   9  19   4 32.0252 23.3084  -2
   9  18   5 32.0252 23.3084   1
  -9  19   6 13.3436 17.6573  -2
  -9  19   5 13.3436 17.6573   1
  -8  19   6 16.0279 16.3604  -2
  -8  19   5 16.0279 16.3604   1
  -7  19   5 -5.0646 9.95507   1
  -6  19   5 26.9177 9.86455   1
  -5  19   5 7.92532 7.33505   1
  -4  19   5 10.3008 7.06415   1
  -3  19   5 13.2187 5.21906   1
  -2  19   5 10.9910 5.31616   1
  -1  19   5 9.29320 5.24502   1
   0  19   5 83.2689 6.80545   1
   1  19   5 139.419 6.46197   1
   2  19   5 104.479 6.79183   1
   3  19   5 359.572 10.6234   1
   4  19   5 22.9755 6.18175   1
   5  19   5 2.33193 6.80924   1
   6  19   5 6.44955 10.1631   1
   7  19   5 9.76792 11.1949   1
   8  19   5 27.7496 12.4872   1
  -9  20   5 4.25582 12.8584   1
  -8  20   5 17.5321 11.6087   1
  -7  20   5 64.4583 11.5506   1
  -6  20   5 0.03919 9.63899   1
  -5  20   5 9.44635 7.80110   1
  -4  20   5 15.8005 8.00939   1
  -3  20   5 8.46603 5.42837   1
  -2  20   5 36.8821 6.04393   1
  -1  20   5 74.0417 7.01844   1
   0  20   5 53.5607 6.64961   1
   1  20   5 79.5479 7.19325   1
   2  20   5 8.25292 6.17298   1
   3  20   5 28.2352 6.31110   1
   4  20   5 17.8558 6.35760   1
   5  20   5 11.7869 7.13698   1
   6  20   5 1.52280 10.3827   1
   7  20   5 20.2127 11.5327   1
   8  20   5 19.6604 12.7001   1
  -8  21   5 -7.2163 11.8007   1
  -7  21   5 52.0772 11.7903   1
  -6  21   5 -6.9245 9.66938   1
  -5  21   5 -5.7169 9.19540   1
  -4  21   5 6.83470 7.60726   1
  -3  21   5 122.794 7.37271   1
  -2  21   5 261.048 10.1442   1
  -1  21   5 247.203 9.89120   1
   0  21   5 5.97439 7.85796   1
   1  21   5 33.3263 8.53806   1
   2  21   5 26.0763 8.46221   1
   3  21   5 -0.1252 6.62715   1
   4  21   5 42.3759 7.36166   1
   5  21   5 28.4076 7.61756   1
   6  21   5 30.2418 10.8348   1
   7  21   5 19.1978 11.9483   1
   8  21   5 8.36255 13.0294   1
  -8  22   5 10.0425 12.2899   1
  -7  22   5 20.2456 11.6049   1
  -6  22   5 -1.8477 10.3255   1
  -5  22   5 9.60152 9.67242   1
  -4  22   5 121.320 10.7735   1
  -3  22   5 -0.2644 6.28074   1
  -2  22   5 101.311 7.86979   1
  -1  22   5 5.82653 7.96899   1
   0  22   5 67.5538 9.10816   1
   1  22   5 97.7517 9.96190   1
   2  22   5 1.70795 8.36784   1
   3  22   5 17.8368 8.69924   1
   4  22   5 207.046 11.6556   1
   5  22   5 4.79611 11.1503   1
   6  22   5 22.0717 12.6533   1
   7  22   5 36.2363 12.6151   1
  -8  23   5 10.3563 12.9485   1
  -7  23   5 28.4658 12.2623   1
  -6  23   5 93.8026 12.5967   1
  -5  23   5 2.29702 11.6345   1
  -4  23   5 233.864 13.0264   1
  -3  23   5 157.116 8.96236   1
  -2  23   5 11.4315 7.99687   1
  -1  23   5 8.45459 8.41869   1
   0  23   5 106.474 10.0662   1
   1  23   5 -4.7321 8.57522   1
   2  23   5 13.5408 8.97904   1
   3  23   5 53.7973 9.56999   1
   4  23   5 34.0992 9.18161   1
   5  23   5 135.027 19.9076   1
   6  23   5 177.393 21.8926   1
   7  23   5 15.3628 14.6449   1
  -7  24   5 16.7144 14.3362   1
  -6  24   5 -4.6018 12.9106   1
  -5  24   5 74.9328 13.5554   1
  -4  24   3 21.3261 24.0932  -2
  -4  24   5 21.3261 24.0932   1
  -3  24   3 13.5347 25.3898  -2
  -3  24   5 13.5347 25.3898   1
  -2  24   5 6.93589 8.40830   1
  -1  24   5 54.3584 9.22112   1
   0  24   5 26.3823 9.08472   1
   1  24   5 44.1074 9.65567   1
   2  24   5 -4.6710 8.84714   1
   3  24   5 6.73685 9.06300   1
   4  24   5 11.2870 10.5572   1
   5  24   5 153.945 21.0302   1
   6  24   5 19.8298 19.0484   1
  -7  25   7 11.1452 24.8941  -2
  -7  25   5 11.1452 24.8941   1
  -6  25   5 14.9885 18.6598   1
  -5  25   5 169.922 21.4729   1
  -4  25   3 6.34253 24.2642  -2
  -4  25   5 6.34253 24.2642   1
  -3  25   3 368.722 21.2857  -2
  -3  25   5 368.722 21.2857   1
  -2  25   3 26.9530 27.0763  -2
  -2  25   5 26.9530 27.0763   1
  -1  25   5 10.0660 9.14359   1
   0  25   5 101.430 10.7663   1
   1  25   5 10.4051 9.37737   1
   2  25   5 5.85249 9.47365   1
   3  25   5 104.162 10.9222   1
   4  25   5 59.0456 11.5969   1
   5  25   5 209.794 23.1484   1
   6  25   5 21.7382 19.8833   1
  -6  26   7 37.3770 36.0544  -2
  -6  26   5 37.3770 36.0544   1
  -5  26   5 6.95704 18.4570   1
  -4  26   5 42.4595 18.0113   1
  -3  26   3 53.8396 14.8039  -2
  -3  26   5 53.8396 14.8039   1
  -2  26   3 8.87258 27.9867  -2
  -2  26   5 8.87258 27.9867   1
  -1  26   5 50.8058 10.0367   1
   0  26   5 -8.8378 9.23369   1
   1  26   5 -9.1616 9.25178   1
   2  26   5 22.6669 10.0330   1
   3  25   7 139.464 28.8581  -2
   3  26   5 139.464 28.8581   1
   4  26   5 82.1672 12.6253   1
   5  26   5 -10.474 18.1609   1
  -5  27   5 6.03125 19.0395   1
  -4  27   5 -0.9664 18.0152   1
  -3  27   3 41.8945 14.2795  -2
  -3  27   5 41.8945 14.2795   1
  -2  27   3 133.127 18.6354  -2
  -2  27   5 133.127 18.6354   1
  -1  27   5 49.5739 10.5968   1
   0  27   5 48.1841 10.6324   1
   1  27   5 0.73221 9.96925   1
   2  27   5 12.6143 10.2170   1
   3  27   5 18.9991 10.3625   1
   4  26   7 11.8442 22.6327  -2
   4  27   5 11.8442 22.6327   1
  -4  28   5 137.629 21.8740   1
  -3  28   3 -2.4112 14.3007  -2
  -3  28   5 -2.4112 14.3007   1
  -2  28   3 81.6351 17.9983  -2
  -2  28   5 81.6351 17.9983   1
  -1  28   5 32.8656 10.9083   1
   0  28   5 20.4880 10.7645   1
   1  28   5 0.81608 10.5101   1
   2  28   5 14.5763 10.9260   1
   3  28   5 -3.7376 11.9305   1
  -3  29   3 14.3822 15.7312  -2
  -3  29   5 14.3822 15.7312   1
  -2  29   3 130.345 23.9705  -2
  -2  29   5 130.345 23.9705   1
  -1  29   5 6.01450 10.8026   1
   0  29   5 -9.0963 10.6160   1
   1  29   5 -15.148 10.6886   1
   2  29   5 15.8434 11.3235   1
 -12   0   6 166.978 18.5359  -2
 -12   0   6 166.978 18.5359   1
 -11   0   6 5.25447 14.2704  -2
 -11   0   6 5.25447 14.2704   1
 -10   0   6 48.8329 13.4354  -2
 -10   0   6 48.8329 13.4354   1
  -9   0   6 -13.504 12.0917  -2
  -9   0   6 -13.504 12.0917   1
  -8   0   6 117.824 10.2972  -2
  -8   0   6 117.824 10.2972   1
  -7   0   6 2.20797 6.41651  -2
  -7   0   6 2.20797 6.41651   1
  -6   0   6 30.2698 7.59922  -2
  -6   0   6 30.2698 7.59922   1
  -5   0   6 0.49982 10.9070  -2
  -5   0   6 0.49982 10.9070   1
  -4   0   6 932.102 29.7319  -2
  -4   0   6 932.102 29.7319   1
  -3   0   6 -0.7408 2.88247   1
  -2   0   6 1070.41 20.0345   1
  -1   0   6 -5.0764 2.39727   1
   0   0   6 2671.44 43.6476   1
   1   0   6 6.60634 3.36410   1
   2   0   6 426.495 12.0326   1
   3   0   6 9.46170 4.80258   1
   4   1   6 3344.64 77.0837  -2
   4   0   6 3344.64 77.0837   1
   5   1   6 112.725 8.56481  -2
   5   0   6 112.725 8.56481   1
   6   1   6 -7.2429 8.83225  -2
   6   0   6 -7.2429 8.83225   1
   7   1   6 7.83484 9.22935  -2
   7   0   6 7.83484 9.22935   1
   8   1   6 -2.5125 15.8987  -2
   8   0   6 -2.5125 15.8987   1
   9   1   6 28.5923 17.4350  -2
   9   0   6 28.5923 17.4350   1
  10   1   6 42.6669 14.8754  -2
  10   0   6 42.6669 14.8754   1
  11   1   6 16.8378 15.7833  -2
  11   0   6 16.8378 15.7833   1
 -12   1   6 35.0738 11.0723  -2
 -12   1   6 35.0738 11.0723   1
 -11   1   6 48.6465 10.6957  -2
 -11   1   6 48.6465 10.6957   1
 -10   1   6 22.7267 9.47771  -2
 -10   1   6 22.7267 9.47771   1
  -9   1   6 24.2714 9.06949  -2
  -9   1   6 24.2714 9.06949   1
  -8   1   6 -10.426 7.19411  -2
  -8   1   6 -10.426 7.19411   1
  -7   1   6 17.7658 6.20030  -2
  -7   1   6 17.7658 6.20030   1
  -6   1   6 27.0571 7.64952  -2
  -6   1   6 27.0571 7.64952   1
  -5   1   6 40.5716 9.55882  -2
  -5   1   6 40.5716 9.55882   1
  -4   1   6 2110.88 61.5738  -2
  -4   1   6 2110.88 61.5738   1
  -3   1   6 707.234 9.91204   1
  -2   1   6 29.2229 2.07170   1
  -1   1   6 1020.51 13.5565   1
   0   1   6 101.138 2.71310   1
   1   1   6 9.66362 2.16367   1
   2   1   6 1271.80 21.4962   1
   3   1   6 257.830 7.25127   1
   4   2   6 107.311 15.0058  -2
   4   1   6 107.311 15.0058   1
   5   2   6 455.928 18.2298  -2
   5   1   6 455.928 18.2298   1
   5   0   6 422.629 14.3420  -2
   5   1   6 422.629 14.3420   1
   6   0   6 -9.6185 8.00104  -2
   6   1   6 -9.6185 8.00104   1
   6   2   6 14.7405 9.86274  -2
   6   1   6 14.7405 9.86274   1
   7   2   6 28.3724 8.13878  -2
   7   1   6 28.3724 8.13878   1
   7   0   6 62.3818 17.6025  -2
   7   1   6 62.3818 17.6025   1
   8   0   6 11.9779 17.2041  -2
   8   1   6 11.9779 17.2041   1
   8   2   6 40.7683 16.8328  -2
   8   1   6 40.7683 16.8328   1
   9   2   6 149.826 20.8320  -2
   9   1   6 149.826 20.8320   1
   9   0   6 124.452 21.2418  -2
   9   1   6 124.452 21.2418   1
  10   0   6 25.7162 15.2952  -2
  10   1   6 25.7162 15.2952   1
  10   2   6 8.30548 13.5683  -2
  10   1   6 8.30548 13.5683   1
  11   0   6 13.0839 16.5523  -2
  11   1   6 13.0839 16.5523   1
  11   2   6 12.0919 15.7155  -2
  11   1   6 12.0919 15.7155   1
 -12   2   6 2.28790 11.1454  -2
 -12   2   6 2.28790 11.1454   1
 -11   2   6 4.24316 10.2688  -2
 -11   2   6 4.24316 10.2688   1
 -10   2   6 -13.832 9.97006  -2
 -10   2   6 -13.832 9.97006   1
  -9   2   6 75.1351 10.9536  -2
  -9   2   6 75.1351 10.9536   1
  -8   2   6 20.0950 9.15513  -2
  -8   2   6 20.0950 9.15513   1
  -7   2   6 22.7234 8.99188  -2
  -7   2   6 22.7234 8.99188   1
  -6   2   6 11.0409 7.91010  -2
  -6   2   6 11.0409 7.91010   1
  -5   2   6 217.170 4.69133   1
  -4   2   6 8.24676 2.52261   1
  -3   2   6 44.9199 2.49849   1
  -2   2   6 86.7730 2.63994   1
  -1   2   6 123.825 2.93858   1
   0   2   6 1381.71 18.9648   1
   1   2   6 832.082 13.5630   1
   2   2   6 74.8715 3.61457   1
   3   2   6 395.038 9.41049   1
   4   3   6 -3.8886 12.7565  -2
   4   2   6 -3.8886 12.7565   1
   5   3   6 160.301 11.9777  -2
   5   2   6 160.301 11.9777   1
   6   1   6 13.6357 12.5811  -2
   6   2   6 13.6357 12.5811   1
   6   3   6 34.9087 10.4996  -2
   6   2   6 34.9087 10.4996   1
   7   3   6 42.4462 8.93720  -2
   7   2   6 42.4462 8.93720   1
   7   1   6 31.0618 18.5783  -2
   7   2   6 31.0618 18.5783   1
   8   3   6 64.8715 11.6956  -2
   8   2   6 64.8715 11.6956   1
   8   1   6 50.8383 18.9368  -2
   8   2   6 50.8383 18.9368   1
   9   3   6 12.6046 13.3903  -2
   9   2   6 12.6046 13.3903   1
   9   1   6 46.1658 20.1419  -2
   9   2   6 46.1658 20.1419   1
  10   3   6 9.53523 14.5117  -2
  10   2   6 9.53523 14.5117   1
  10   1   6 27.0985 16.0199  -2
  10   2   6 27.0985 16.0199   1
  11   1   6 33.3315 18.2215  -2
  11   2   6 33.3315 18.2215   1
  11   3   6 24.5804 16.5887  -2
  11   2   6 24.5804 16.5887   1
 -12   3   6 10.8977 12.4333  -2
 -12   3   6 10.8977 12.4333   1
 -11   3   6 72.4071 12.5573  -2
 -11   3   6 72.4071 12.5573   1
 -10   3   6 -13.360 13.7378  -2
 -10   3   6 -13.360 13.7378   1
  -9   3   6 -9.0514 13.4220  -2
  -9   3   6 -9.0514 13.4220   1
  -8   3   6 -0.3732 10.3691  -2
  -8   3   6 -0.3732 10.3691   1
  -7   3   6 7.49817 9.48955  -2
  -7   3   6 7.49817 9.48955   1
  -6   3   6 2.81545 2.66543   1
  -5   3   6 650.698 9.14497   1
  -4   3   6 10.4680 2.31304   1
  -3   3   6 831.155 12.1366   1
  -2   3   6 42.1679 2.54014   1
  -1   3   6 276.864 4.91734   1
   0   3   6 833.413 11.9341   1
   1   3   6 29.9571 2.64898   1
   2   3   6 1.68768 2.83414   1
   3   3   6 300.071 7.91744   1
   4   3   6 9.91749 3.85718   1
   5   4   6 142.903 12.1380  -2
   5   3   6 142.903 12.1380   1
   6   4   6 146.945 13.5302  -2
   6   3   6 146.945 13.5302   1
   7   2   6 119.665 23.5482  -2
   7   3   6 119.665 23.5482   1
   7   4   6 102.702 10.7238  -2
   7   3   6 102.702 10.7238   1
   8   4   6 102.881 13.5392  -2
   8   3   6 102.881 13.5392   1
   8   2   6 51.3181 20.4157  -2
   8   3   6 51.3181 20.4157   1
   9   2   6 -0.7619 19.7805  -2
   9   3   6 -0.7619 19.7805   1
   9   4   6 -24.033 14.2467  -2
   9   3   6 -24.033 14.2467   1
  10   4   6 9.27465 16.2174  -2
  10   3   6 9.27465 16.2174   1
  10   2   6 37.0640 17.3437  -2
  10   3   6 37.0640 17.3437   1
  11   2   6 5.46563 18.6479  -2
  11   3   6 5.46563 18.6479   1
  11   4   6 29.3609 18.4789  -2
  11   3   6 29.3609 18.4789   1
 -12   4   6 55.7482 18.9385  -2
 -12   4   6 55.7482 18.9385   1
 -11   4   6 36.7474 17.0914  -2
 -11   4   6 36.7474 17.0914   1
 -10   4   6 -18.049 15.2907  -2
 -10   4   6 -18.049 15.2907   1
  -9   4   6 44.8689 15.8619  -2
  -9   4   6 44.8689 15.8619   1
  -8   4   6 35.4698 14.2723  -2
  -8   4   6 35.4698 14.2723   1
  -7   4   6 147.659 5.79941   1
  -6   4   6 229.950 5.24996   1
  -5   4   6 34.7229 2.85013   1
  -4   4   6 671.712 10.2742   1
  -3   4   6 89.7922 3.35141   1
  -2   4   6 3.45302 2.12761   1
  -1   4   6 127.103 3.17802   1
   0   4   6 104.392 3.01938   1
   1   4   6 105.895 3.62701   1
   2   4   6 52.6991 3.57122   1
   3   4   6 115.017 4.63311   1
   4   4   6 -1.9018 3.65575   1
   5   4   6 14.8519 4.14107   1
   6   4   6 44.8554 5.28462   1
   7   5   6 107.749 14.2982  -2
   7   4   6 107.749 14.2982   1
   8   5   6 98.4226 14.8439  -2
   8   4   6 98.4226 14.8439   1
   9   5   6 62.9578 17.8988  -2
   9   4   6 62.9578 17.8988   1
  10   5   6 27.7275 18.4982  -2
  10   4   6 27.7275 18.4982   1
  11   5   6 25.5110 20.4539  -2
  11   4   6 25.5110 20.4539   1
  11   3   6 44.8907 24.3658  -2
  11   4   6 44.8907 24.3658   1
 -12   5   6 22.3840 20.3103  -2
 -12   5   6 22.3840 20.3103   1
 -11   5   6 66.8640 19.2742  -2
 -11   5   6 66.8640 19.2742   1
 -10   5   6 487.215 26.8631  -2
 -10   5   6 487.215 26.8631   1
  -9   5   6 16.6180 16.3946  -2
  -9   5   6 16.6180 16.3946   1
  -8   5   6 451.440 35.6815  -2
  -8   5   6 451.440 35.6815   1
  -7   5   6 311.452 7.80678   1
  -6   5   6 4.02740 2.97785   1
  -5   5   6 60.2846 3.02560   1
  -4   5   6 122.561 3.62992   1
  -3   5   6 112.294 3.61299   1
  -2   5   6 481.814 8.12450   1
  -1   5   6 105.727 2.96630   1
   0   5   6 577.416 8.77224   1
   1   5   6 556.391 9.83489   1
   2   5   6 39.6191 3.56035   1
   3   5   6 224.036 6.10814   1
   4   5   6 -5.3082 3.54287   1
   5   5   6 60.2318 4.82967   1
   6   5   6 8.01852 4.90385   1
   7   5   6 265.380 10.5093   1
   8   5   6 172.548 10.7220   1
   9   6   6 117.277 30.3648  -2
   9   5   6 117.277 30.3648   1
  10   6   6 188.923 23.1422  -2
  10   5   6 188.923 23.1422   1
  11   6   6 19.2653 22.1918  -2
  11   5   6 19.2653 22.1918   1
 -12   6   6 40.8803 22.7888  -2
 -12   6   6 40.8803 22.7888   1
 -11   6   6 64.2776 20.9108  -2
 -11   6   6 64.2776 20.9108   1
 -10   6   6 3.89184 7.53120   1
  -9   6   6 47.7698 6.74869   1
  -8   6   6 43.3962 5.64824   1
  -7   6   6 262.041 7.13059   1
  -6   6   6 -0.8893 2.82121   1
  -5   6   6 93.4212 3.26870   1
  -4   6   6 221.186 5.06798   1
  -3   6   6 51.0008 2.91186   1
  -2   6   6 108.649 3.43243   1
  -1   6   6 158.067 3.67309   1
   0   6   6 44.2945 2.53927   1
   1   6   6 373.878 7.42609   1
   2   6   6 53.7859 3.81613   1
   3   6   6 53.4693 3.89731   1
   4   6   6 446.054 9.42777   1
   5   6   6 0.19664 4.64020   1
   6   6   6 9.47759 5.93354   1
   7   6   6 14.6095 6.80517   1
   8   6   6 4.02375 7.37517   1
   9   6   6 27.0476 9.96522   1
  10   6   6 34.7839 9.66837   1
  11   7   6 132.568 39.6897  -2
  11   6   6 132.568 39.6897   1
 -12   7   6 12.5714 14.2227   1
 -11   7   6 119.511 14.5898   1
 -10   7   6 31.8838 11.6224   1
  -9   7   6 11.8705 8.37598   1
  -8   7   6 61.6216 7.60473   1
  -7   7   6 642.220 15.9219   1
  -6   7   6 58.2827 6.03978   1
  -5   7   6 618.948 12.6579   1
  -4   7   6 0.56659 2.26547   1
  -3   7   6 112.838 3.33417   1
  -2   7   6 133.687 3.80815   1
  -1   7   6 185.688 4.08983   1
   0   7   6 46.5173 2.73879   1
   1   7   6 567.404 10.2562   1
   2   7   6 159.820 5.26232   1
   3   7   6 9.40770 3.36621   1
   4   7   6 30.3501 4.10164   1
   5   7   6 100.920 5.91906   1
   6   7   6 13.8110 6.44528   1
   7   7   6 218.536 10.1776   1
   8   7   6 30.4779 8.05515   1
   9   7   6 18.9290 9.84754   1
  10   7   6 21.5750 9.60532   1
  11   7   6 -6.9481 10.4942   1
 -11   8   5 105.182 30.3394  -2
 -11   8   6 105.182 30.3394   1
 -10   8   6 9.54340 11.2509   1
  -9   8   6 377.157 14.5127   1
  -8   8   6 24.2081 7.16669   1
  -7   8   6 478.980 13.4326   1
  -6   8   6 598.858 14.6651   1
  -5   8   6 97.9957 5.02549   1
  -4   8   6 43.7853 4.90441   1
  -3   8   6 0.51284 2.13791   1
  -2   8   6 165.101 3.93525   1
  -1   8   6 978.167 14.9624   1
   0   8   6 477.136 7.87981   1
   1   8   6 592.012 10.7023   1
   2   8   6 574.535 11.3174   1
   3   8   6 52.3341 4.46396   1
   4   8   6 1.15337 3.68074   1
   5   8   6 124.446 5.46078   1
   6   8   6 226.717 9.98115   1
   7   8   6 166.761 9.63715   1
   8   8   6 60.1981 8.66045   1
   9   8   6 71.3330 11.0757   1
  10   8   6 21.3246 9.85285   1
  11   7   7 17.3458 31.3133  -2
  11   8   6 17.3458 31.3133   1
 -11   9   5 46.1132 26.9865  -2
 -11   9   6 46.1132 26.9865   1
 -10   9   5 73.9571 24.9271  -2
 -10   9   6 73.9571 24.9271   1
  -9   9   5 2.66565 20.6905  -2
  -9   9   6 2.66565 20.6905   1
  -8   9   5 314.300 29.1765  -2
  -8   9   6 314.300 29.1765   1
  -7   9   6 11.0679 6.42834   1
  -6   9   6 43.6919 6.21812   1
  -5   9   6 182.916 7.49766   1
  -4   9   6 107.016 5.79486   1
  -3   9   6 423.983 7.12500   1
  -2   9   6 93.3422 3.11789   1
  -1   9   6 429.346 7.74261   1
   0   9   6 430.190 7.39174   1
   1   9   6 -1.7676 3.11532   1
   2   9   6 32.6811 3.77503   1
   3   9   6 918.208 18.3263   1
   4   9   6 44.8140 4.25537   1
   5   9   6 706.491 13.0074   1
   6   9   6 23.6282 6.92149   1
   7   8   7 39.4040 15.1907  -2
   7   9   6 39.4040 15.1907   1
   8   8   7 196.372 19.8158  -2
   8   9   6 196.372 19.8158   1
   9   8   7 71.6578 18.1492  -2
   9   9   6 71.6578 18.1492   1
  10   8   7 125.734 16.8314  -2
  10   9   6 125.734 16.8314   1
 -11  10   6 -10.074 16.6785   1
 -10  10   5 98.0150 23.3763  -2
 -10  10   6 98.0150 23.3763   1
  -9  10   5 72.8706 21.3978  -2
  -9  10   6 72.8706 21.3978   1
  -8  10   5 -5.1257 17.6542  -2
  -8  10   6 -5.1257 17.6542   1
  -7  10   5 25.2580 18.6054  -2
  -7  10   6 25.2580 18.6054   1
  -6  10   6 523.546 13.7677   1
  -5  10   6 15.8485 4.16731   1
  -4  10   6 314.745 9.07436   1
  -3  10   6 65.3672 2.68741   1
  -2  10   6 300.866 6.08239   1
  -1  10   6 69.8630 3.32459   1
   0  10   6 190.743 4.60199   1
   1  10   6 11.2010 3.30238   1
   2  10   6 1140.57 20.1440   1
   3  10   6 29.7051 4.01684   1
   4  10   6 812.036 14.3085   1
   5   9   7 165.642 21.0844  -2
   5  10   6 165.642 21.0844   1
   6   9   7 497.391 26.8780  -2
   6  10   6 497.391 26.8780   1
   7   9   7 30.5766 14.5217  -2
   7  10   6 30.5766 14.5217   1
   8   9   7 153.208 17.5425  -2
   8  10   6 153.208 17.5425   1
   9  11   5 69.7607 17.0818  -2
   9  10   6 69.7607 17.0818   1
   9   9   7 25.9612 15.3038  -2
   9  10   6 25.9612 15.3038   1
  10   9   7 42.9168 13.9342  -2
  10  10   6 42.9168 13.9342   1
  10  11   5 39.0352 23.0459  -2
  10  10   6 39.0352 23.0459   1
 -11  11   7 32.3013 23.0898  -2
 -11  11   6 32.3013 23.0898   1
 -10  11   7 20.9671 20.5562  -2
 -10  11   6 20.9671 20.5562   1
  -9  11   5 71.3896 19.4091  -2
  -9  11   6 71.3896 19.4091   1
  -9  11   7 58.4569 17.5212  -2
  -9  11   6 58.4569 17.5212   1
  -8  11   5 77.9225 18.0941  -2
  -8  11   6 77.9225 18.0941   1
  -7  11   5 61.6091 16.2006  -2
  -7  11   6 61.6091 16.2006   1
  -6  11   5 105.383 10.3548  -2
  -6  11   6 105.383 10.3548   1
  -5  11   6 47.9970 4.77787   1
  -4  11   6 24.3557 4.01533   1
  -3  11   6 144.713 4.36954   1
  -2  11   6 130.657 4.45949   1
  -1  11   6 4.79630 2.53412   1
   0  11   6 2155.90 29.4688   1
   1  11   6 496.141 9.62223   1
   2  11   6 104.208 4.60701   1
   3  11   6 117.000 5.32877   1
   4  11   6 22.2950 3.72609   1
   5  10   7 141.352 12.8066  -2
   5  11   6 141.352 12.8066   1
   6  10   7 24.4088 14.9804  -2
   6  11   6 24.4088 14.9804   1
   7  12   5 15.3615 13.1508  -2
   7  11   6 15.3615 13.1508   1
   7  10   7 64.8758 14.5515  -2
   7  11   6 64.8758 14.5515   1
   8  12   5 323.275 16.6125  -2
   8  11   6 323.275 16.6125   1
   8  10   7 320.880 21.2348  -2
   8  11   6 320.880 21.2348   1
   9  10   7 169.111 17.2807  -2
   9  11   6 169.111 17.2807   1
   9  12   5 129.854 17.3076  -2
   9  11   6 129.854 17.3076   1
  10  12   5 23.4084 22.2290  -2
  10  11   6 23.4084 22.2290   1
  10  10   7 5.42649 11.9209  -2
  10  11   6 5.42649 11.9209   1
 -11  12   7 31.5170 22.3074  -2
 -11  12   6 31.5170 22.3074   1
 -10  12   7 11.2779 19.8626  -2
 -10  12   6 11.2779 19.8626   1
  -9  12   7 29.4110 14.5551  -2
  -9  12   6 29.4110 14.5551   1
  -8  12   7 23.3503 13.1469  -2
  -8  12   6 23.3503 13.1469   1
  -8  12   5 17.5390 15.4885  -2
  -8  12   6 17.5390 15.4885   1
  -7  12   7 402.310 18.6169  -2
  -7  12   6 402.310 18.6169   1
  -7  12   5 406.188 25.4397  -2
  -7  12   6 406.188 25.4397   1
  -6  12   5 177.279 11.2412  -2
  -6  12   6 177.279 11.2412   1
  -5  12   5 93.0636 13.5030  -2
  -5  12   6 93.0636 13.5030   1
  -4  12   6 248.542 7.36010   1
  -3  12   6 18.9914 2.68869   1
  -2  12   6 81.8604 3.71915   1
  -1  12   6 326.578 7.29597   1
   0  12   6 -1.1738 2.48006   1
   1  12   6 1101.58 17.2325   1
   2  12   6 162.128 5.37879   1
   3  12   6 -3.5311 4.08836   1
   4  11   7 180.568 10.7139  -2
   4  12   6 180.568 10.7139   1
   5  11   7 69.4169 11.6741  -2
   5  12   6 69.4169 11.6741   1
   6  13   5 5.51910 12.1379  -2
   6  12   6 5.51910 12.1379   1
   6  11   7 49.2442 15.3419  -2
   6  12   6 49.2442 15.3419   1
   7  13   5 93.3063 12.4506  -2
   7  12   6 93.3063 12.4506   1
   7  11   7 122.514 14.7790  -2
   7  12   6 122.514 14.7790   1
   8  11   7 27.4067 12.3413  -2
   8  12   6 27.4067 12.3413   1
   8  13   5 95.6430 13.2308  -2
   8  12   6 95.6430 13.2308   1
   9  13   5 94.4058 16.4753  -2
   9  12   6 94.4058 16.4753   1
   9  11   7 122.031 14.8536  -2
   9  12   6 122.031 14.8536   1
  10  13   5 9.32560 20.8167  -2
  10  12   6 9.32560 20.8167   1
  10  11   7 21.1383 11.0950  -2
  10  12   6 21.1383 11.0950   1
 -11  13   7 0.91490 20.4992  -2
 -11  13   6 0.91490 20.4992   1
 -10  13   7 173.702 17.8045  -2
 -10  13   6 173.702 17.8045   1
  -9  13   7 2.08913 13.6713  -2
  -9  13   6 2.08913 13.6713   1
  -8  13   7 152.506 13.3801  -2
  -8  13   6 152.506 13.3801   1
  -7  13   7 281.491 14.6083  -2
  -7  13   6 281.491 14.6083   1
  -7  13   5 341.815 22.6733  -2
  -7  13   6 341.815 22.6733   1
  -6  13   7 6.86018 11.5957  -2
  -6  13   6 6.86018 11.5957   1
  -6  13   5 37.4521 8.69596  -2
  -6  13   6 37.4521 8.69596   1
  -5  13   5 204.980 17.5573  -2
  -5  13   6 204.980 17.5573   1
  -4  13   6 225.353 8.63507   1
  -3  13   6 727.560 12.0583   1
  -2  13   6 44.6893 3.38914   1
  -1  13   6 80.4622 3.92858   1
   0  13   6 77.6868 3.38261   1
   1  13   6 273.946 6.46104   1
   2  13   6 111.435 5.53035   1
   3  12   7 140.602 16.2349  -2
   3  13   6 140.602 16.2349   1
   4  14   5 65.7727 19.8151  -2
   4  13   6 65.7727 19.8151   1
   4  12   7 140.648 10.3672  -2
   4  13   6 140.648 10.3672   1
   5  12   7 218.378 13.1659  -2
   5  13   6 218.378 13.1659   1
   5  14   5 204.026 14.5613  -2
   5  13   6 204.026 14.5613   1
   6  12   7 27.3398 13.0814  -2
   6  13   6 27.3398 13.0814   1
   6  14   5 -0.1093 10.4329  -2
   6  13   6 -0.1093 10.4329   1
   7  12   7 163.585 15.6645  -2
   7  13   6 163.585 15.6645   1
   7  14   5 97.6249 12.3768  -2
   7  13   6 97.6249 12.3768   1
   8  14   5 0.02904 11.5926  -2
   8  13   6 0.02904 11.5926   1
   8  12   7 14.1638 11.4067  -2
   8  13   6 14.1638 11.4067   1
   9  14   5 124.120 16.4957  -2
   9  13   6 124.120 16.4957   1
   9  12   7 104.989 13.5448  -2
   9  13   6 104.989 13.5448   1
  10  14   5 57.5717 20.8727  -2
  10  13   6 57.5717 20.8727   1
 -11  14   7 43.1467 20.5967  -2
 -11  14   6 43.1467 20.5967   1
 -10  14   7 39.6371 14.8398  -2
 -10  14   6 39.6371 14.8398   1
  -9  14   7 248.507 17.7848  -2
  -9  14   6 248.507 17.7848   1
  -8  14   7 43.8740 11.8308  -2
  -8  14   6 43.8740 11.8308   1
  -7  14   7 143.830 12.8134  -2
  -7  14   6 143.830 12.8134   1
  -6  14   7 325.058 14.9245  -2
  -6  14   6 325.058 14.9245   1
  -5  14   6 32.8555 6.34073   1
  -4  14   6 81.2784 6.71545   1
  -3  14   6 255.637 5.92763   1
  -2  14   6 319.877 6.91661   1
  -1  14   6 239.280 6.02343   1
   0  14   6 2.46462 2.67151   1
   1  14   6 271.261 6.55641   1
   2  14   6 14.9075 4.39547   1
   3  13   7 48.0877 14.6387  -2
   3  14   6 48.0877 14.6387   1
   4  13   7 13.8925 9.58990  -2
   4  14   6 13.8925 9.58990   1
   4  15   5 24.0360 20.0549  -2
   4  14   6 24.0360 20.0549   1
   5  13   7 72.0439 9.91011  -2
   5  14   6 72.0439 9.91011   1
   5  15   5 87.0545 11.2625  -2
   5  14   6 87.0545 11.2625   1
   6  15   5 63.3673 11.3611  -2
   6  14   6 63.3673 11.3611   1
   6  13   7 133.212 15.2038  -2
   6  14   6 133.212 15.2038   1
   7  13   7 61.1693 12.6527  -2
   7  14   6 61.1693 12.6527   1
   7  15   5 87.5789 12.3663  -2
   7  14   6 87.5789 12.3663   1
   8  15   5 89.3732 12.9193  -2
   8  14   6 89.3732 12.9193   1
   8  13   7 80.5723 12.6016  -2
   8  14   6 80.5723 12.6016   1
   9  15   5 94.4216 15.5445  -2
   9  14   6 94.4216 15.5445   1
  10  15   5 16.8562 19.3659  -2
  10  14   6 16.8562 19.3659   1
 -10  15   7 33.0388 14.8072  -2
 -10  15   6 33.0388 14.8072   1
  -9  15   7 22.9941 14.1449  -2
  -9  15   6 22.9941 14.1449   1
  -8  15   7 199.048 14.2911  -2
  -8  15   6 199.048 14.2911   1
  -7  15   7 185.523 13.6523  -2
  -7  15   6 185.523 13.6523   1
  -6  15   7 15.9919 15.1121  -2
  -6  15   6 15.9919 15.1121   1
  -5  15   6 6.15698 6.21430   1
  -4  15   6 11.1167 5.97897   1
  -3  15   6 27.7846 3.79130   1
  -2  15   6 9.54783 3.36336   1
  -1  15   6 2.77015 3.35961   1
   0  15   6 271.744 5.33571   1
   1  15   6 92.7966 4.16863   1
   2  15   6 18.4354 4.23808   1
   3  14   7 143.764 17.9921  -2
   3  15   6 143.764 17.9921   1
   4  14   7 6.23362 9.72387  -2
   4  15   6 6.23362 9.72387   1
   5  16   5 31.5447 10.8882  -2
   5  15   6 31.5447 10.8882   1
   5  14   7 35.7448 9.76675  -2
   5  15   6 35.7448 9.76675   1
   6  14   7 31.3324 12.6637  -2
   6  15   6 31.3324 12.6637   1
   6  16   5 16.5575 11.3087  -2
   6  15   6 16.5575 11.3087   1
   7  16   5 84.6597 12.6646  -2
   7  15   6 84.6597 12.6646   1
   7  14   7 113.846 13.9780  -2
   7  15   6 113.846 13.9780   1
   8  16   5 211.182 15.1649  -2
   8  15   6 211.182 15.1649   1
   9  16   5 59.7003 15.3244  -2
   9  15   6 59.7003 15.3244   1
 -10  16   7 29.7790 15.5196  -2
 -10  16   6 29.7790 15.5196   1
  -9  16   7 35.9923 15.1334  -2
  -9  16   6 35.9923 15.1334   1
  -8  16   7 16.8263 12.3269  -2
  -8  16   6 16.8263 12.3269   1
  -7  16   7 44.7618 12.2329  -2
  -7  16   6 44.7618 12.2329   1
  -6  16   7 62.3409 16.6384  -2
  -6  16   6 62.3409 16.6384   1
  -5  16   6 6.05653 6.67571   1
  -4  16   6 14.1920 6.32245   1
  -3  16   6 16.9740 3.92353   1
  -2  16   6 30.4892 4.28317   1
  -1  16   6 69.2078 4.40859   1
   0  16   6 22.7490 2.84450   1
   1  16   6 13.8779 3.71804   1
   2  16   6 9.41445 4.90341   1
   3  16   6 -8.9021 5.08140   1
   4  15   7 182.989 13.3294  -2
   4  16   6 182.989 13.3294   1
   5  15   7 73.1056 10.7750  -2
   5  16   6 73.1056 10.7750   1
   5  17   5 -8.1903 22.0036  -2
   5  16   6 -8.1903 22.0036   1
   6  17   5 52.7362 12.5202  -2
   6  16   6 52.7362 12.5202   1
   6  15   7 87.4562 14.5051  -2
   6  16   6 87.4562 14.5051   1
   7  17   5 47.6268 12.9525  -2
   7  16   6 47.6268 12.9525   1
   8  17   5 -4.1898 12.8506  -2
   8  16   6 -4.1898 12.8506   1
   9  17   5 28.4135 15.9858  -2
   9  16   6 28.4135 15.9858   1
 -10  17   7 11.5055 16.5604  -2
 -10  17   6 11.5055 16.5604   1
  -9  17   7 40.2036 16.2059  -2
  -9  17   6 40.2036 16.2059   1
  -8  17   7 156.479 15.0482  -2
  -8  17   6 156.479 15.0482   1
  -7  17   7 122.792 19.2458  -2
  -7  17   6 122.792 19.2458   1
  -6  17   6 6.24406 8.97252   1
  -5  17   6 62.8907 7.79529   1
  -4  17   6 61.6813 7.43391   1
  -3  17   6 37.0712 4.52636   1
  -2  17   6 33.9346 5.18978   1
  -1  17   6 159.537 6.92027   1
   0  17   6 587.718 11.9391   1
   1  17   6 221.769 6.44256   1
   2  17   6 93.9121 6.30041   1
   3  17   6 13.0255 5.63569   1
   4  17   6 -3.6079 5.65769   1
   5  16   7 69.5949 15.9259  -2
   5  17   6 69.5949 15.9259   1
   6  18   5 28.2662 17.3680  -2
   6  17   6 28.2662 17.3680   1
   6  16   7 -12.850 13.7853  -2
   6  17   6 -12.850 13.7853   1
   7  18   5 18.2858 13.5170  -2
   7  17   6 18.2858 13.5170   1
   8  18   5 88.6855 15.3996  -2
   8  17   6 88.6855 15.3996   1
   9  18   5 -16.123 17.0541  -2
   9  17   6 -16.123 17.0541   1
  -9  18   7 31.7871 17.3138  -2
  -9  18   6 31.7871 17.3138   1
  -8  18   7 21.1451 15.9615  -2
  -8  18   6 21.1451 15.9615   1
  -7  18   7 128.794 28.9884  -2
  -7  18   6 128.794 28.9884   1
  -6  18   6 -11.059 8.94071   1
  -5  18   6 35.5034 7.61966   1
  -4  18   6 18.8471 7.04296   1
  -3  18   6 2.28750 5.03335   1
  -2  18   6 309.659 9.31274   1
  -1  18   6 29.9436 5.39368   1
   0  18   6 226.069 8.02773   1
   1  18   6 169.663 6.30882   1
   2  18   6 0.50715 5.28984   1
   3  18   6 28.7093 6.01202   1
   4  18   6 61.3278 6.63268   1
   5  18   6 23.7842 7.24521   1
   6  18   6 5.74481 9.89374   1
   7  18   6 11.1859 11.0018   1
   8  19   5 -21.429 20.5419  -2
   8  18   6 -21.429 20.5419   1
   9  19   5 29.8793 19.4590  -2
   9  18   6 29.8793 19.4590   1
  -9  19   7 39.1767 33.2606  -2
  -9  19   6 39.1767 33.2606   1
  -8  19   6 27.6691 11.6149   1
  -7  19   6 21.0131 10.4667   1
  -6  19   6 30.8791 9.91995   1
  -5  19   6 11.9821 7.48120   1
  -4  19   6 -0.3735 7.07004   1
  -3  19   6 81.3383 6.33820   1
  -2  19   6 17.5202 5.53699   1
  -1  19   6 254.433 8.75162   1
   0  19   6 1.47126 5.77863   1
   1  19   6 71.3592 5.66179   1
   2  19   6 3.38685 5.47615   1
   3  19   6 31.2982 6.32213   1
   4  19   6 20.4017 6.32540   1
   5  19   6 -4.2097 7.12522   1
   6  19   6 8.60680 10.0813   1
   7  19   6 23.8317 11.6694   1
   8  19   6 23.7450 12.8239   1
  -9  20   6 41.0715 15.1915   1
  -8  20   6 -9.2443 11.3295   1
  -7  20   6 11.8489 10.6725   1
  -6  20   6 52.9672 10.6999   1
  -5  20   6 4.33395 7.71999   1
  -4  20   6 36.4788 7.87164   1
  -3  20   6 17.8893 5.62040   1
  -2  20   6 -0.0961 5.61189   1
  -1  20   6 6.37014 6.13953   1
   0  20   6 6.55090 6.06271   1
   1  20   6 6.06285 6.16801   1
   2  20   6 24.5119 6.50041   1
   3  20   6 12.8741 6.26574   1
   4  20   6 66.8856 7.18037   1
   5  20   6 -3.9189 7.26203   1
   6  20   6 4.07260 10.4635   1
   7  20   6 35.2080 12.1747   1
   8  20   6 -2.7987 12.8398   1
  -8  21   6 26.3499 12.4678   1
  -7  21   6 1.45806 10.8022   1
  -6  21   6 42.9821 10.8687   1
  -5  21   6 122.580 11.5116   1
  -4  21   6 92.7604 9.10121   1
  -3  21   6 76.2665 6.73996   1
  -2  21   6 17.0913 6.48438   1
  -1  21   6 20.4775 6.67189   1
   0  21   6 179.005 9.06286   1
   1  21   6 82.9373 9.46385   1
   2  21   6 29.2942 8.66737   1
   3  21   6 24.9599 8.59601   1
   4  21   6 13.8212 7.16780   1
   5  21   6 -6.6728 7.67582   1
   6  21   6 94.2724 12.2681   1
   7  21   6 -9.6682 11.7928   1
  -8  22   6 19.7798 12.6015   1
  -7  22   6 24.2774 11.8349   1
  -6  22   6 -13.176 10.1173   1
  -5  22   6 74.4317 11.0072   1
  -4  22   6 -7.6093 8.82708   1
  -3  22   6 35.6598 6.89220   1
  -2  22   6 12.1829 6.87382   1
  -1  22   6 166.402 10.7522   1
   0  22   6 14.9121 8.50468   1
   1  22   6 187.773 11.3005   1
   2  22   6 67.9562 9.51532   1
   3  22   6 3.30927 8.50235   1
   4  22   6 18.3115 8.78595   1
   5  22   6 128.438 10.7606   1
   6  22   6 17.2306 12.8311   1
   7  22   6 33.9669 14.5061   1
  -8  23   6 13.9276 13.1462   1
  -7  23   6 21.7670 12.2786   1
  -6  23   6 -6.5394 10.8226   1
  -5  23   6 -0.3080 11.6754   1
  -4  23   6 35.8413 9.90470   1
  -3  23   6 20.3534 7.06853   1
  -2  23   6 49.4638 8.85045   1
  -1  23   6 3.77005 8.46443   1
   0  23   6 9.37971 8.61462   1
   1  23   6 22.7342 9.12461   1
   2  23   6 76.7231 10.0126   1
   3  23   6 169.864 11.5205   1
   4  23   6 45.6996 11.3614   1
   5  23   6 183.759 13.8819   1
   6  23   6 6.77644 18.1122   1
   7  23   6 27.6278 20.5003   1
  -7  24   6 29.2395 14.6922   1
  -6  24   6 -16.115 12.5641   1
  -5  24   6 -1.0617 12.2028   1
  -4  24   6 229.895 16.2985   1
  -3  24   6 2.21005 7.81261   1
  -2  24   6 11.0009 8.47546   1
  -1  24   6 9.73724 8.73870   1
   0  24   6 24.5616 9.39168   1
   1  24   6 -2.0959 9.09399   1
   2  24   6 10.5383 9.27409   1
   3  23   8 71.6927 24.8868  -2
   3  24   6 71.6927 24.8868   1
   4  24   6 445.381 19.5278   1
   5  23   8 75.4562 50.1988  -2
   5  24   6 75.4562 50.1988   1
   6  24   6 -0.5623 18.5081   1
  -6  25   6 49.9336 19.5117   1
  -5  25   6 2.51971 17.4758   1
  -4  25   6 6.38559 12.7634   1
  -3  25   6 40.1561 8.85394   1
  -2  25   6 109.494 10.5196   1
  -1  25   6 -0.8111 8.96222   1
   0  25   6 38.1018 9.93055   1
   1  25   6 14.5421 9.68518   1
   2  24   8 150.336 28.1744  -2
   2  25   6 150.336 28.1744   1
   3  24   8 91.6979 20.7845  -2
   3  25   6 91.6979 20.7845   1
   4  24   8 126.058 29.4246  -2
   4  25   6 126.058 29.4246   1
   5  25   6 58.2910 19.4202   1
   6  26   4 56.3630 35.9375  -2
   6  25   6 56.3630 35.9375   1
  -6  26   6 42.4401 20.6821   1
  -5  26   6 48.8600 19.5009   1
  -4  26   6 170.798 21.4976   1
  -3  26   6 5.49335 8.74046   1
  -2  26   6 -9.4445 8.79803   1
  -1  26   6 52.1249 10.1640   1
   0  26   6 8.65242 9.69168   1
   1  25   8 44.6119 27.5544  -2
   1  26   6 44.6119 27.5544   1
   2  25   8 18.0637 18.7887  -2
   2  26   6 18.0637 18.7887   1
   3  25   8 6.30148 17.4878  -2
   3  26   6 6.30148 17.4878   1
   4  25   8 113.834 25.3625  -2
   4  26   6 113.834 25.3625   1
   5  27   4 -5.2550 34.3745  -2
   5  26   6 -5.2550 34.3745   1
  -5  27   6 198.358 23.8698   1
  -4  27   6 -16.334 17.4456   1
  -3  27   6 61.9339 10.1006   1
  -2  27   6 4.10198 9.60374   1
  -1  27   6 4.80185 9.78058   1
   0  27   6 24.9143 10.1621   1
   1  26   8 74.9908 29.6751  -2
   1  27   6 74.9908 29.6751   1
   2  26   8 39.1441 18.1659  -2
   2  27   6 39.1441 18.1659   1
   3  26   8 116.414 18.4914  -2
   3  27   6 116.414 18.4914   1
   4  26   8 9.95125 19.4479  -2
   4  27   6 9.95125 19.4479   1
  -4  28   6 -4.0834 18.7500   1
  -3  28   6 54.2033 10.3424   1
  -2  28   6 17.0596 10.2641   1
  -1  28   6 76.6810 11.5949   1
   0  28   6 15.3990 10.7719   1
   1  28   6 43.1346 11.4191   1
   2  27   8 -2.6516 18.6626  -2
   2  28   6 -2.6516 18.6626   1
   3  27   8 -13.838 22.2275  -2
   3  28   6 -13.838 22.2275   1
  -3  29   6 31.3375 10.5173   1
  -2  29   6 40.2971 11.4474   1
  -1  29   6 -3.4738 10.7007   1
   0  29   6 15.7567 11.2384   1
   1  29   6 3.64570 10.9480   1
   2  28   8 -23.723 19.6907  -2
   2  29   6 -23.723 19.6907   1
 -12   0   7 8.63449 16.1105  -2
 -12   0   7 8.63449 16.1105   1
 -11   0   7 -7.6038 14.4130  -2
 -11   0   7 -7.6038 14.4130   1
 -10   0   7 3.75502 14.1989  -2
 -10   0   7 3.75502 14.1989   1
  -9   0   7 -14.288 13.1887  -2
  -9   0   7 -14.288 13.1887   1
  -8   0   7 11.4220 12.5070  -2
  -8   0   7 11.4220 12.5070   1
  -7   0   7 -6.4795 10.9177  -2
  -7   0   7 -6.4795 10.9177   1
  -6   0   7 -0.2899 3.85152   1
  -5   0   7 36.9125 4.18673   1
  -4   0   7 6.22121 3.70648   1
  -3   0   7 357.208 8.46634   1
  -2   0   7 -0.8168 2.77580   1
  -1   0   7 1556.99 28.6263   1
   0   0   7 -4.7506 3.06939   1
   1   0   7 27.1826 4.38887   1
   2   0   7 4.13842 5.64195   1
   3   1   7 1261.93 38.1825  -2
   3   0   7 1261.93 38.1825   1
   4   1   7 84.0749 9.77835  -2
   4   0   7 84.0749 9.77835   1
   5   1   7 1590.36 47.4401  -2
   5   0   7 1590.36 47.4401   1
   6   1   7 93.0665 10.7961  -2
   6   0   7 93.0665 10.7961   1
   7   1   7 15.8038 14.6339  -2
   7   0   7 15.8038 14.6339   1
   8   1   7 52.3254 16.8703  -2
   8   0   7 52.3254 16.8703   1
   9   1   7 43.2982 17.9868  -2
   9   0   7 43.2982 17.9868   1
  10   1   7 4.70720 14.6001  -2
  10   0   7 4.70720 14.6001   1
  11   1   7 112.899 19.0635  -2
  11   0   7 112.899 19.0635   1
 -12   1   7 23.4023 11.9410  -2
 -12   1   7 23.4023 11.9410   1
 -11   1   7 2.66912 10.5941  -2
 -11   1   7 2.66912 10.5941   1
 -10   1   7 10.5769 10.1466  -2
 -10   1   7 10.5769 10.1466   1
  -9   1   7 29.9786 9.93527  -2
  -9   1   7 29.9786 9.93527   1
  -8   1   7 -0.6232 8.98531  -2
  -8   1   7 -0.6232 8.98531   1
  -7   1   7 28.1267 9.17834  -2
  -7   1   7 28.1267 9.17834   1
  -6   1   7 13.3681 2.90358   1
  -5   1   7 274.255 5.44898   1
  -4   1   7 59.4581 3.12953   1
  -3   1   7 74.5437 2.96258   1
  -2   1   7 121.667 3.17180   1
  -1   1   7 52.9816 2.55170   1
   0   1   7 1068.84 16.0246   1
   1   1   7 1705.11 26.4354   1
   2   1   7 31.8657 3.88000   1
   3   2   7 266.245 13.4216  -2
   3   1   7 266.245 13.4216   1
   3   0   7 586.373 31.9088  -2
   3   1   7 586.373 31.9088   1
   4   0   7 338.060 12.0960  -2
   4   1   7 338.060 12.0960   1
   4   2   7 444.763 17.6013  -2
   4   1   7 444.763 17.6013   1
   5   0   7 434.023 14.3201  -2
   5   1   7 434.023 14.3201   1
   5   2   7 28.6169 8.67249  -2
   5   1   7 28.6169 8.67249   1
   6   0   7 284.657 15.2370  -2
   6   1   7 284.657 15.2370   1
   6   2   7 246.620 13.9634  -2
   6   1   7 246.620 13.9634   1
   7   2   7 23.4908 14.5416  -2
   7   1   7 23.4908 14.5416   1
   7   0   7 17.7130 15.9165  -2
   7   1   7 17.7130 15.9165   1
   8   2   7 136.076 19.2749  -2
   8   1   7 136.076 19.2749   1
   8   0   7 69.7709 18.3173  -2
   8   1   7 69.7709 18.3173   1
   9   2   7 -26.992 15.6764  -2
   9   1   7 -26.992 15.6764   1
   9   0   7 8.68950 17.9594  -2
   9   1   7 8.68950 17.9594   1
  10   2   7 23.1596 14.9868  -2
  10   1   7 23.1596 14.9868   1
  10   0   7 -1.0709 14.9940  -2
  10   1   7 -1.0709 14.9940   1
  11   2   7 48.3597 17.8125  -2
  11   1   7 48.3597 17.8125   1
  11   0   7 97.0833 19.3633  -2
  11   1   7 97.0833 19.3633   1
 -12   2   7 23.8967 12.2143  -2
 -12   2   7 23.8967 12.2143   1
 -11   2   7 16.5839 11.2539  -2
 -11   2   7 16.5839 11.2539   1
 -10   2   7 -11.272 10.6907  -2
 -10   2   7 -11.272 10.6907   1
  -9   2   7 -11.172 13.2177  -2
  -9   2   7 -11.172 13.2177   1
  -8   2   7 60.0341 13.8556  -2
  -8   2   7 60.0341 13.8556   1
  -7   2   7 14.2435 9.46565  -2
  -7   2   7 14.2435 9.46565   1
  -6   2   7 10.2957 3.04860   1
  -5   2   7 722.286 11.2371   1
  -4   2   7 1540.70 21.5142   1
  -3   2   7 604.194 8.87880   1
  -2   2   7 86.0929 2.83680   1
  -1   2   7 330.737 6.12159   1
   0   2   7 27.6007 2.48900   1
   1   2   7 1.92682 2.53392   1
   2   2   7 139.188 4.87688   1
   3   3   7 138.707 10.8480  -2
   3   2   7 138.707 10.8480   1
   4   3   7 391.775 16.3491  -2
   4   2   7 391.775 16.3491   1
   4   1   7 514.250 27.0916  -2
   4   2   7 514.250 27.0916   1
   5   3   7 175.425 12.0818  -2
   5   2   7 175.425 12.0818   1
   5   1   7 18.6045 7.65772  -2
   5   2   7 18.6045 7.65772   1
   6   3   7 46.0789 10.7285  -2
   6   2   7 46.0789 10.7285   1
   6   1   7 87.4587 11.6552  -2
   6   2   7 87.4587 11.6552   1
   7   3   7 69.0104 12.1258  -2
   7   2   7 69.0104 12.1258   1
   7   1   7 44.3910 17.2437  -2
   7   2   7 44.3910 17.2437   1
   8   3   7 216.131 15.0781  -2
   8   2   7 216.131 15.0781   1
   8   1   7 210.857 22.7319  -2
   8   2   7 210.857 22.7319   1
   9   1   7 4.93496 19.3567  -2
   9   2   7 4.93496 19.3567   1
   9   3   7 27.1192 18.7587  -2
   9   2   7 27.1192 18.7587   1
  10   3   7 179.984 19.3324  -2
  10   2   7 179.984 19.3324   1
  10   1   7 140.842 19.0033  -2
  10   2   7 140.842 19.0033   1
  11   3   7 9.17588 17.9234  -2
  11   2   7 9.17588 17.9234   1
  11   1   7 25.3151 19.0176  -2
  11   2   7 25.3151 19.0176   1
 -12   3   7 -9.9628 16.6368  -2
 -12   3   7 -9.9628 16.6368   1
 -11   3   7 29.5040 15.6392  -2
 -11   3   7 29.5040 15.6392   1
 -10   3   7 117.164 17.1588  -2
 -10   3   7 117.164 17.1588   1
  -9   3   7 118.279 16.4361  -2
  -9   3   7 118.279 16.4361   1
  -8   3   7 22.8619 14.2112  -2
  -8   3   7 22.8619 14.2112   1
  -7   3   7 40.1286 4.58101   1
  -6   3   7 0.70954 2.68922   1
  -5   3   7 54.6983 3.28109   1
  -4   3   7 385.536 6.95009   1
  -3   3   7 107.460 3.90069   1
  -2   3   7 127.297 3.72643   1
  -1   3   7 159.123 3.99116   1
   0   3   7 66.8137 2.98720   1
   1   3   7 1432.12 22.5184   1
   2   4   7 613.649 21.3081  -2
   2   3   7 613.649 21.3081   1
   3   4   7 521.676 19.6212  -2
   3   3   7 521.676 19.6212   1
   4   4   7 35.5355 9.68691  -2
   4   3   7 35.5355 9.68691   1
   5   4   7 679.402 24.5924  -2
   5   3   7 679.402 24.5924   1
   6   4   7 100.514 12.9141  -2
   6   3   7 100.514 12.9141   1
   7   4   7 14.6652 9.49574  -2
   7   3   7 14.6652 9.49574   1
   7   2   7 41.2756 18.1780  -2
   7   3   7 41.2756 18.1780   1
   8   4   7 64.7948 13.0933  -2
   8   3   7 64.7948 13.0933   1
   8   2   7 158.971 22.4576  -2
   8   3   7 158.971 22.4576   1
   9   4   7 74.2038 22.4019  -2
   9   3   7 74.2038 22.4019   1
   9   2   7 40.0250 20.7439  -2
   9   3   7 40.0250 20.7439   1
  10   2   7 157.247 25.7393  -2
  10   3   7 157.247 25.7393   1
  10   4   7 102.293 19.0197  -2
  10   3   7 102.293 19.0197   1
  11   2   7 7.76509 19.0495  -2
  11   3   7 7.76509 19.0495   1
  11   4   7 32.6749 19.8580  -2
  11   3   7 32.6749 19.8580   1
 -12   4   7 34.5715 19.1449  -2
 -12   4   7 34.5715 19.1449   1
 -11   4   7 72.5442 18.6587  -2
 -11   4   7 72.5442 18.6587   1
 -10   4   7 78.6899 17.3639  -2
 -10   4   7 78.6899 17.3639   1
  -9   4   7 196.243 18.6072  -2
  -9   4   7 196.243 18.6072   1
  -8   4   7 74.3966 24.6319  -2
  -8   4   7 74.3966 24.6319   1
  -7   4   7 79.8822 5.05743   1
  -6   4   7 22.2748 3.06544   1
  -5   4   7 124.539 4.26769   1
  -4   4   7 8.21063 2.87661   1
  -3   4   7 537.937 9.93103   1
  -2   4   7 432.124 8.17013   1
  -1   4   7 1775.84 25.7444   1
   0   4   7 83.6081 3.04481   1
   1   4   7 1073.52 17.3853   1
   2   4   7 85.9642 4.32211   1
   3   4   7 69.7936 4.24595   1
   4   4   7 36.0276 4.36771   1
   5   4   7 56.3011 5.00977   1
   6   4   7 108.615 7.24417   1
   7   5   7 43.2711 13.2704  -2
   7   4   7 43.2711 13.2704   1
   8   5   7 0.42370 13.4855  -2
   8   4   7 0.42370 13.4855   1
   9   5   7 20.3562 23.1311  -2
   9   4   7 20.3562 23.1311   1
  10   5   7 48.4559 19.8140  -2
  10   4   7 48.4559 19.8140   1
  10   3   7 24.1099 22.4686  -2
  10   4   7 24.1099 22.4686   1
  11   5   7 34.8106 21.5464  -2
  11   4   7 34.8106 21.5464   1
  11   3   7 53.9097 25.6592  -2
  11   4   7 53.9097 25.6592   1
 -12   5   7 18.7634 20.6274  -2
 -12   5   7 18.7634 20.6274   1
 -11   5   7 75.4514 20.0593  -2
 -11   5   7 75.4514 20.0593   1
 -10   5   7 3.70562 17.3250  -2
 -10   5   7 3.70562 17.3250   1
  -9   5   7 31.4685 6.70159   1
  -8   5   7 -1.6026 5.69194   1
  -7   5   7 13.5837 4.18512   1
  -6   5   7 40.1521 3.18633   1
  -5   5   7 651.060 10.9728   1
  -4   5   7 272.853 5.94060   1
  -3   5   7 9.57554 3.06431   1
  -2   5   7 44.3767 3.23960   1
  -1   5   7 157.282 4.11553   1
   0   5   7 501.427 8.54982   1
   1   5   7 9.96880 2.97706   1
   2   5   7 60.3215 4.10491   1
   3   5   7 226.758 6.38939   1
   4   5   7 -3.9996 3.83440   1
   5   5   7 43.8037 4.85434   1
   6   5   7 -2.8127 6.89190   1
   7   5   7 0.22059 6.65529   1
   8   5   7 1.43011 8.13495   1
   9   6   7 40.8576 28.1415  -2
   9   5   7 40.8576 28.1415   1
  10   6   7 10.3403 19.9818  -2
  10   5   7 10.3403 19.9818   1
  11   6   7 20.6571 23.0464  -2
  11   5   7 20.6571 23.0464   1
 -12   6   7 105.945 23.8932  -2
 -12   6   7 105.945 23.8932   1
 -11   6   7 133.576 22.4151  -2
 -11   6   7 133.576 22.4151   1
 -10   6   7 28.1560 7.74626   1
  -9   6   7 218.858 9.21861   1
  -8   6   7 41.9717 5.84205   1
  -7   6   7 -0.6460 3.95845   1
  -6   6   7 427.615 7.70442   1
  -5   6   7 10.1679 2.77776   1
  -4   6   7 121.577 3.95680   1
  -3   6   7 300.650 6.15190   1
  -2   6   7 22.8170 3.12095   1
  -1   6   7 198.578 4.74500   1
   0   6   7 14.6086 2.78631   1
   1   6   7 408.236 8.19081   1
   2   6   7 222.873 6.26942   1
   3   6   7 0.68968 3.32293   1
   4   6   7 12.4116 3.52282   1
   5   6   7 27.7864 4.67972   1
   6   6   7 222.943 9.84884   1
   7   6   7 97.8247 8.36219   1
   8   6   7 0.33083 8.15346   1
   9   6   7 246.757 14.4840   1
  10   6   7 0.14214 10.8418   1
  11   6   7 11.1542 11.0342   1
 -12   7   7 -0.5573 14.1546   1
 -11   7   7 -15.675 12.2329   1
 -10   7   7 379.193 18.7249   1
  -9   7   7 -1.6917 5.88176   1
  -8   7   7 408.491 10.9380   1
  -7   7   7 273.534 7.31136   1
  -6   7   7 4.71221 3.00457   1
  -5   7   7 28.6748 2.84795   1
  -4   7   7 27.1963 2.80057   1
  -3   7   7 41.5781 3.02769   1
  -2   7   7 336.602 6.58420   1
  -1   7   7 40.1657 2.75329   1
   0   7   7 888.259 13.8905   1
   1   7   7 487.149 9.39102   1
   2   7   7 39.9827 3.94386   1
   3   7   7 125.342 5.04293   1
   4   7   7 4.02106 3.54850   1
   5   7   7 8.15707 4.59564   1
   6   7   7 54.4111 7.32299   1
   7   7   7 23.3208 7.33250   1
   8   7   7 121.287 10.6100   1
   9   7   7 7.91905 9.94813   1
  10   7   7 19.0917 11.5679   1
 -11   8   6 48.8827 28.5339  -2
 -11   8   7 48.8827 28.5339   1
 -10   8   7 70.1492 12.6931   1
  -9   8   7 282.840 13.1221   1
  -8   8   7 -1.3777 6.86286   1
  -7   8   7 94.3521 7.68104   1
  -6   8   7 313.398 10.1809   1
  -5   8   7 25.6377 5.09976   1
  -4   8   7 151.218 4.21884   1
  -3   8   7 213.717 5.06771   1
  -2   8   7 4.36645 2.58908   1
  -1   8   7 70.2457 3.12950   1
   0   8   7 207.101 5.21229   1
   1   8   7 85.3061 4.20705   1
   2   8   7 404.594 8.96314   1
   3   8   7 32.7370 3.83039   1
   4   8   7 429.126 9.53074   1
   5   8   7 43.3653 5.45919   1
   6   8   7 316.503 11.8176   1
   7   8   7 61.3942 8.21134   1
   8   8   7 2.29683 7.98801   1
   9   8   7 14.0406 10.4251   1
  10   8   7 82.2783 12.6838   1
 -11   9   6 78.7952 28.5627  -2
 -11   9   7 78.7952 28.5627   1
 -10   9   6 12.6282 24.0524  -2
 -10   9   7 12.6282 24.0524   1
  -9   9   7 2.47870 8.54465   1
  -8   9   7 33.7445 7.61247   1
  -7   9   7 412.939 12.6631   1
  -6   9   7 74.7299 6.70482   1
  -5   9   7 591.739 14.1333   1
  -4   9   7 4.34780 2.34543   1
  -3   9   7 211.325 4.62104   1
  -2   9   7 234.027 5.31897   1
  -1   9   7 92.7259 3.68838   1
   0   9   7 929.632 14.6398   1
   1   9   7 1692.60 26.7613   1
   2   9   7 208.026 6.22593   1
   3   9   7 116.543 4.98561   1
   4   9   7 144.147 6.31350   1
   5   8   8 628.120 31.7932  -2
   5   9   7 628.120 31.7932   1
   6   8   8 195.570 19.0956  -2
   6   9   7 195.570 19.0956   1
   7   8   8 0.58265 15.3146  -2
   7   9   7 0.58265 15.3146   1
   8   8   8 40.3706 17.4220  -2
   8   9   7 40.3706 17.4220   1
   9   8   8 34.3854 18.6892  -2
   9   9   7 34.3854 18.6892   1
  10   8   8 -0.2815 19.4592  -2
  10   9   7 -0.2815 19.4592   1
 -11  10   7 34.0511 18.2595   1
 -10  10   6 107.268 25.0461  -2
 -10  10   7 107.268 25.0461   1
  -9  10   6 201.370 26.5241  -2
  -9  10   7 201.370 26.5241   1
  -8  10   7 1.41194 7.24505   1
  -7  10   7 177.447 9.13382   1
  -6  10   7 10.2121 4.61916   1
  -5  10   7 8.14758 5.08609   1
  -4  10   7 42.8865 3.17369   1
  -3  10   7 38.0073 2.59210   1
  -2  10   7 34.0060 2.80367   1
  -1  10   7 1367.40 20.5004   1
   0  10   7 87.9795 3.97832   1
   1  10   7 505.868 9.79917   1
   2  10   7 2.50049 3.48686   1
   3  10   7 78.9305 4.53923   1
   4  10   7 3.21312 4.15152   1
   5   9   8 53.3736 9.59580  -2
   5  10   7 53.3736 9.59580   1
   6   9   8 54.1495 15.1152  -2
   6  10   7 54.1495 15.1152   1
   7  11   6 306.055 21.3547  -2
   7  10   7 306.055 21.3547   1
   7   9   8 302.001 21.9626  -2
   7  10   7 302.001 21.9626   1
   8  11   6 82.7400 15.5451  -2
   8  10   7 82.7400 15.5451   1
   8   9   8 32.1588 15.9980  -2
   8  10   7 32.1588 15.9980   1
   9  11   6 51.2836 21.2777  -2
   9  10   7 51.2836 21.2777   1
   9   9   8 60.0899 17.5670  -2
   9  10   7 60.0899 17.5670   1
  10  11   6 9.43470 23.3225  -2
  10  10   7 9.43470 23.3225   1
  10   9   8 35.2899 18.8809  -2
  10  10   7 35.2899 18.8809   1
 -11  11   8 36.4845 31.1780  -2
 -11  11   7 36.4845 31.1780   1
 -10  11   7 -2.7508 15.7644   1
  -9  11   6 16.0209 19.7232  -2
  -9  11   7 16.0209 19.7232   1
  -8  11   6 76.0503 19.1985  -2
  -8  11   7 76.0503 19.1985   1
  -7  11   7 104.240 8.18396   1
  -6  11   7 26.0303 5.07345   1
  -5  11   7 75.2875 5.30080   1
  -4  11   7 78.9784 5.48404   1
  -3  11   7 554.704 8.90032   1
  -2  11   7 290.784 6.57548   1
  -1  11   7 42.1983 3.09324   1
   0  11   7 815.295 13.2136   1
   1  11   7 8.80138 3.34442   1
   2  10   8 83.2327 12.6468  -2
   2  11   7 83.2327 12.6468   1
   3  10   8 432.776 18.8618  -2
   3  11   7 432.776 18.8618   1
   4  10   8 121.286 8.84671  -2
   4  11   7 121.286 8.84671   1
   5  12   6 296.906 15.7346  -2
   5  11   7 296.906 15.7346   1
   5  10   8 305.392 14.2000  -2
   5  11   7 305.392 14.2000   1
   6  12   6 134.205 14.0129  -2
   6  11   7 134.205 14.0129   1
   6  10   8 129.471 15.8774  -2
   6  11   7 129.471 15.8774   1
   7  12   6 19.3280 11.5815  -2
   7  11   7 19.3280 11.5815   1
   7  10   8 26.1817 13.7927  -2
   7  11   7 26.1817 13.7927   1
   8  12   6 67.1092 13.1399  -2
   8  11   7 67.1092 13.1399   1
   8  10   8 84.3335 15.4972  -2
   8  11   7 84.3335 15.4972   1
   9  12   6 39.0185 15.8733  -2
   9  11   7 39.0185 15.8733   1
   9  10   8 -9.9782 14.4592  -2
   9  11   7 -9.9782 14.4592   1
  10  12   6 -1.6823 22.3459  -2
  10  11   7 -1.6823 22.3459   1
  10  10   8 29.2267 13.8284  -2
  10  11   7 29.2267 13.8284   1
 -11  12   8 41.8920 23.4847  -2
 -11  12   7 41.8920 23.4847   1
 -10  12   8 76.1101 22.1386  -2
 -10  12   7 76.1101 22.1386   1
  -9  12   8 132.259 18.8659  -2
  -9  12   7 132.259 18.8659   1
  -8  12   6 -5.1404 16.7455  -2
  -8  12   7 -5.1404 16.7455   1
  -7  12   6 172.015 18.8743  -2
  -7  12   7 172.015 18.8743   1
  -6  12   7 137.504 6.66327   1
  -5  12   7 26.0514 4.78890   1
  -4  12   7 361.330 9.23792   1
  -3  12   7 50.1582 3.44547   1
  -2  12   7 200.281 5.65424   1
  -1  12   7 146.125 4.41216   1
   0  12   7 9.31064 3.16696   1
   1  11   8 83.2019 12.7413  -2
   1  12   7 83.2019 12.7413   1
   2  11   8 183.145 8.48118  -2
   2  12   7 183.145 8.48118   1
   3  11   8 40.9518 7.88467  -2
   3  12   7 40.9518 7.88467   1
   4  13   6 459.831 17.9909  -2
   4  12   7 459.831 17.9909   1
   4  11   8 496.234 19.0884  -2
   4  12   7 496.234 19.0884   1
   5  13   6 89.8220 12.5762  -2
   5  12   7 89.8220 12.5762   1
   5  11   8 73.7386 9.54913  -2
   5  12   7 73.7386 9.54913   1
   6  13   6 62.3340 12.8564  -2
   6  12   7 62.3340 12.8564   1
   6  11   8 121.855 14.8671  -2
   6  12   7 121.855 14.8671   1
   7  13   6 261.889 14.6071  -2
   7  12   7 261.889 14.6071   1
   7  11   8 273.323 19.2677  -2
   7  12   7 273.323 19.2677   1
   8  13   6 59.2706 12.5939  -2
   8  12   7 59.2706 12.5939   1
   8  11   8 64.0110 13.8813  -2
   8  12   7 64.0110 13.8813   1
   9  13   6 11.1125 15.0214  -2
   9  12   7 11.1125 15.0214   1
   9  11   8 18.7984 13.7540  -2
   9  12   7 18.7984 13.7540   1
  10  13   6 -6.7846 20.9180  -2
  10  12   7 -6.7846 20.9180   1
  10  11   8 18.7856 12.8672  -2
  10  12   7 18.7856 12.8672   1
 -11  13   8 3.51646 22.2558  -2
 -11  13   7 3.51646 22.2558   1
 -10  13   8 108.555 17.4156  -2
 -10  13   7 108.555 17.4156   1
  -9  13   8 1.03409 14.4582  -2
  -9  13   7 1.03409 14.4582   1
  -8  13   8 255.415 17.1961  -2
  -8  13   7 255.415 17.1961   1
  -7  13   7 6.07045 8.62428   1
  -6  13   7 20.9652 5.27037   1
  -5  13   7 8.19887 4.55010   1
  -4  13   7 -1.8148 5.35728   1
  -3  13   7 39.9001 3.22750   1
  -2  13   7 482.855 9.56160   1
  -1  13   7 92.8952 3.80798   1
   0  12   8 640.589 32.3683  -2
   0  13   7 640.589 32.3683   1
   1  12   8 9.20694 10.6920  -2
   1  13   7 9.20694 10.6920   1
   2  12   8 171.362 7.33132  -2
   2  13   7 171.362 7.33132   1
   3  14   6 32.7372 12.3582  -2
   3  13   7 32.7372 12.3582   1
   3  12   8 32.0339 7.34668  -2
   3  13   7 32.0339 7.34668   1
   4  12   8 1.00513 8.49942  -2
   4  13   7 1.00513 8.49942   1
   4  14   6 26.6001 11.1122  -2
   4  13   7 26.6001 11.1122   1
   5  12   8 130.768 10.4434  -2
   5  13   7 130.768 10.4434   1
   5  14   6 119.795 13.0368  -2
   5  13   7 119.795 13.0368   1
   6  12   8 222.895 17.3597  -2
   6  13   7 222.895 17.3597   1
   6  14   6 214.498 13.0580  -2
   6  13   7 214.498 13.0580   1
   7  14   6 33.6162 10.8700  -2
   7  13   7 33.6162 10.8700   1
   7  12   8 72.6581 12.9988  -2
   7  13   7 72.6581 12.9988   1
   8  14   6 105.775 12.6912  -2
   8  13   7 105.775 12.6912   1
   8  12   8 105.139 14.3271  -2
   8  13   7 105.139 14.3271   1
   9  12   8 56.6821 14.0841  -2
   9  13   7 56.6821 14.0841   1
   9  14   6 89.4487 15.6992  -2
   9  13   7 89.4487 15.6992   1
  10  14   6 11.8251 19.9432  -2
  10  13   7 11.8251 19.9432   1
 -10  14   8 88.9202 16.7535  -2
 -10  14   7 88.9202 16.7535   1
  -9  14   8 54.1989 15.3676  -2
  -9  14   7 54.1989 15.3676   1
  -8  14   8 28.8809 12.4566  -2
  -8  14   7 28.8809 12.4566   1
  -7  14   7 24.6286 9.22491   1
  -6  14   7 91.6568 9.73353   1
  -5  14   7 18.2822 6.28528   1
  -4  14   7 11.8801 5.86366   1
  -3  14   7 -2.8261 2.95259   1
  -2  14   7 111.928 4.44767   1
  -1  13   8 476.696 27.3664  -2
  -1  14   7 476.696 27.3664   1
   0  14   7 37.0236 3.60546   1
   1  13   8 206.522 13.0242  -2
   1  14   7 206.522 13.0242   1
   2  13   8 33.6027 6.52183  -2
   2  14   7 33.6027 6.52183   1
   2  15   6 41.3073 16.8581  -2
   2  14   7 41.3073 16.8581   1
   3  13   8 57.8806 10.1259  -2
   3  14   7 57.8806 10.1259   1
   3  15   6 33.0456 12.9364  -2
   3  14   7 33.0456 12.9364   1
   4  15   6 21.7621 11.1459  -2
   4  14   7 21.7621 11.1459   1
   4  13   8 57.5261 9.57380  -2
   4  14   7 57.5261 9.57380   1
   5  15   6 6.37643 9.68307  -2
   5  14   7 6.37643 9.68307   1
   5  13   8 61.5502 9.12811  -2
   5  14   7 61.5502 9.12811   1
   6  15   6 31.6200 10.3675  -2
   6  14   7 31.6200 10.3675   1
   6  13   8 83.6826 13.4382  -2
   6  14   7 83.6826 13.4382   1
   7  13   8 27.5355 11.8532  -2
   7  14   7 27.5355 11.8532   1
   7  15   6 55.5579 11.1029  -2
   7  14   7 55.5579 11.1029   1
   8  15   6 56.2064 11.6353  -2
   8  14   7 56.2064 11.6353   1
   8  13   8 6.05123 12.0749  -2
   8  14   7 6.05123 12.0749   1
   9  13   8 40.6870 13.8192  -2
   9  14   7 40.6870 13.8192   1
   9  15   6 45.1745 14.3830  -2
   9  14   7 45.1745 14.3830   1
 -10  15   8 49.9398 16.2746  -2
 -10  15   7 49.9398 16.2746   1
  -9  15   8 -8.0376 14.8956  -2
  -9  15   7 -8.0376 14.8956   1
  -8  15   8 177.499 14.8746  -2
  -8  15   7 177.499 14.8746   1
  -7  15   8 187.581 20.0879  -2
  -7  15   7 187.581 20.0879   1
  -6  15   7 12.9556 8.62420   1
  -5  15   7 77.2282 7.49347   1
  -4  15   7 22.2096 6.31959   1
  -3  15   7 22.7897 3.86495   1
  -2  15   7 119.199 4.73853   1
  -1  15   7 -0.1696 3.49051   1
   0  14   8 159.832 20.4100  -2
   0  15   7 159.832 20.4100   1
   1  14   8 673.968 20.2834  -2
   1  15   7 673.968 20.2834   1
   2  14   8 32.5444 8.00016  -2
   2  15   7 32.5444 8.00016   1
   3  16   6 262.998 14.9546  -2
   3  15   7 262.998 14.9546   1
   3  14   8 303.731 15.6257  -2
   3  15   7 303.731 15.6257   1
   4  14   8 40.7869 9.87254  -2
   4  15   7 40.7869 9.87254   1
   4  16   6 38.8706 10.1384  -2
   4  15   7 38.8706 10.1384   1
   5  14   8 246.827 13.4139  -2
   5  15   7 246.827 13.4139   1
   5  16   6 276.483 14.0243  -2
   5  15   7 276.483 14.0243   1
   6  14   8 -5.2326 12.0322  -2
   6  15   7 -5.2326 12.0322   1
   6  16   6 20.9651 10.5624  -2
   6  15   7 20.9651 10.5624   1
   7  14   8 46.6776 13.4509  -2
   7  15   7 46.6776 13.4509   1
   7  16   6 45.5300 11.3877  -2
   7  15   7 45.5300 11.3877   1
   8  14   8 91.1036 15.1484  -2
   8  15   7 91.1036 15.1484   1
   8  16   6 85.2399 12.6692  -2
   8  15   7 85.2399 12.6692   1
   9  16   6 16.3659 14.1762  -2
   9  15   7 16.3659 14.1762   1
 -10  16   8 13.5433 16.6157  -2
 -10  16   7 13.5433 16.6157   1
  -9  16   8 164.962 18.2924  -2
  -9  16   7 164.962 18.2924   1
  -8  16   8 82.1274 14.1202  -2
  -8  16   7 82.1274 14.1202   1
  -7  16   8 90.9043 27.4301  -2
  -7  16   7 90.9043 27.4301   1
  -6  16   7 15.0861 8.91268   1
  -5  16   7 3.60360 6.78565   1
  -4  16   7 106.203 7.95729   1
  -3  16   7 33.7535 4.34508   1
  -2  16   7 10.8835 4.06558   1
  -1  16   7 423.432 9.55475   1
   0  16   7 3.10706 3.53428   1
   1  16   7 21.5534 4.01404   1
   2  15   8 83.8892 12.5941  -2
   2  16   7 83.8892 12.5941   1
   3  15   8 64.8024 11.8045  -2
   3  16   7 64.8024 11.8045   1
   4  15   8 78.5225 11.6342  -2
   4  16   7 78.5225 11.6342   1
   4  17   6 50.6126 12.3674  -2
   4  16   7 50.6126 12.3674   1
   5  15   8 11.4363 10.0699  -2
   5  16   7 11.4363 10.0699   1
   5  17   6 0.56914 10.8197  -2
   5  16   7 0.56914 10.8197   1
   6  17   6 14.3208 11.4022  -2
   6  16   7 14.3208 11.4022   1
   6  15   8 10.7971 13.9266  -2
   6  16   7 10.7971 13.9266   1
   7  17   6 154.717 14.1656  -2
   7  16   7 154.717 14.1656   1
   7  15   8 136.531 16.6158  -2
   7  16   7 136.531 16.6158   1
   8  17   6 63.2390 13.4226  -2
   8  16   7 63.2390 13.4226   1
   9  17   6 57.0456 16.2066  -2
   9  16   7 57.0456 16.2066   1
 -10  17   8 92.2563 18.9900  -2
 -10  17   7 92.2563 18.9900   1
  -9  17   8 -17.416 16.2798  -2
  -9  17   7 -17.416 16.2798   1
  -8  17   8 146.619 31.5485  -2
  -8  17   7 146.619 31.5485   1
  -7  17   7 143.315 12.1552   1
  -6  17   7 2.63797 9.03696   1
  -5  17   7 2.13675 7.00255   1
  -4  17   7 38.8462 7.25481   1
  -3  17   7 3.34099 4.92974   1
  -2  17   7 10.3905 5.04092   1
  -1  17   7 15.1169 5.12930   1
   0  17   7 41.7003 4.09906   1
   1  17   7 107.347 5.56108   1
   2  16   8 407.688 27.2986  -2
   2  17   7 407.688 27.2986   1
   3  16   8 14.4998 16.2143  -2
   3  17   7 14.4998 16.2143   1
   4  16   8 50.3028 16.5887  -2
   4  17   7 50.3028 16.5887   1
   5  18   6 -6.6218 15.5285  -2
   5  17   7 -6.6218 15.5285   1
   5  16   8 -11.669 14.8752  -2
   5  17   7 -11.669 14.8752   1
   6  18   6 1.91198 12.5083  -2
   6  17   7 1.91198 12.5083   1
   6  16   8 3.93124 14.9128  -2
   6  17   7 3.93124 14.9128   1
   7  18   6 21.9345 13.2655  -2
   7  17   7 21.9345 13.2655   1
   7  16   8 13.1549 17.6082  -2
   7  17   7 13.1549 17.6082   1
   8  18   6 65.2028 15.0310  -2
   8  17   7 65.2028 15.0310   1
   9  18   6 24.6596 17.4086  -2
   9  17   7 24.6596 17.4086   1
  -9  18   8 20.7316 32.1673  -2
  -9  18   7 20.7316 32.1673   1
  -8  18   7 67.5553 11.9769   1
  -7  18   7 -2.0673 9.93369   1
  -6  18   7 146.969 11.8185   1
  -5  18   7 4.44784 7.29577   1
  -4  18   7 25.4568 7.23825   1
  -3  18   7 92.7191 6.43972   1
  -2  18   7 23.2286 5.48550   1
  -1  18   7 78.8764 6.27518   1
   0  18   7 38.4682 5.67610   1
   1  18   7 18.7305 4.63133   1
   2  18   7 66.7023 6.30872   1
   3  18   7 149.809 7.78593   1
   4  18   7 116.074 7.65538   1
   5  18   7 21.3355 7.61056   1
   6  19   6 21.3159 27.2124  -2
   6  18   7 21.3159 27.2124   1
   7  19   6 13.9420 19.5492  -2
   7  18   7 13.9420 19.5492   1
   8  19   6 52.7032 16.1454  -2
   8  18   7 52.7032 16.1454   1
  -9  19   7 13.1592 14.3028   1
  -8  19   7 -3.4500 10.9070   1
  -7  19   7 51.9870 11.1161   1
  -6  19   7 13.4484 9.82696   1
  -5  19   7 145.728 9.80292   1
  -4  19   7 17.8185 7.43149   1
  -3  19   7 41.8923 5.96252   1
  -2  19   7 146.023 7.52349   1
  -1  19   7 170.486 7.75854   1
   0  19   7 95.8768 7.40068   1
   1  19   7 13.4651 5.13676   1
   2  19   7 107.742 7.06738   1
   3  19   7 2.41498 5.95652   1
   4  19   7 -5.5594 6.16022   1
   5  19   7 -4.8353 7.32547   1
   6  19   7 11.6421 7.99200   1
   7  19   7 -0.5855 11.3356   1
   8  19   7 5.65801 12.8423   1
  -9  20   7 -7.4609 14.4646   1
  -8  20   7 24.9570 11.9833   1
  -7  20   7 12.1486 10.7544   1
  -6  20   7 6.69330 9.93658   1
  -5  20   7 22.4303 8.15864   1
  -4  20   7 7.16462 7.68088   1
  -3  20   7 93.1004 6.83592   1
  -2  20   7 268.722 9.40726   1
  -1  20   7 177.544 8.91426   1
   0  20   7 1.07096 6.23919   1
   1  20   7 140.289 8.32683   1
   2  20   7 84.0123 9.12779   1
   3  20   7 10.0066 6.82805   1
   4  20   7 12.2141 6.69514   1
   5  20   7 13.4681 7.84861   1
   6  20   7 2.57154 7.86795   1
   7  20   7 65.8793 12.9312   1
   8  20   7 103.470 14.8899   1
  -8  21   7 -7.3297 11.8741   1
  -7  21   7 12.8338 11.2674   1
  -6  21   7 47.9324 10.9268   1
  -5  21   7 6.08436 9.49916   1
  -4  21   7 48.6506 8.57446   1
  -3  21   7 25.8306 6.17937   1
  -2  21   7 40.6199 7.04778   1
  -1  21   7 15.1225 6.67183   1
   0  21   7 107.847 8.11644   1
   1  21   7 31.7032 8.68885   1
   2  21   7 30.4260 8.66298   1
   3  21   7 120.391 10.3274   1
   4  21   7 7.22734 7.10655   1
   5  21   7 14.9460 8.64998   1
   6  21   7 1.29978 11.0137   1
   7  21   7 39.4716 12.9270   1
  -8  22   7 -4.4424 12.4561   1
  -7  22   7 42.4592 12.0211   1
  -6  22   7 -2.9335 10.4662   1
  -5  22   7 14.5385 10.2036   1
  -4  22   7 114.277 11.2202   1
  -3  22   7 -3.9213 6.56059   1
  -2  22   7 1.63213 6.74336   1
  -1  22   7 56.6076 7.39020   1
   0  22   7 -5.6906 8.14629   1
   1  22   7 4.68293 8.54824   1
   2  22   7 35.4824 9.17548   1
   3  22   7 77.7016 9.97385   1
   4  22   7 236.728 12.6285   1
   5  22   7 48.8513 11.1588   1
   6  22   7 -3.5520 13.0664   1
   7  22   7 66.2135 15.5737   1
  -7  23   7 3.50074 11.9396   1
  -6  23   7 69.7066 14.2110   1
  -5  23   7 9.33599 12.0152   1
  -4  23   7 6.79551 9.48498   1
  -3  23   7 56.8768 7.59213   1
  -2  23   7 26.7596 8.59206   1
  -1  23   7 8.48665 8.38953   1
   0  23   7 138.750 11.0076   1
   1  23   7 9.70056 8.98877   1
   2  23   7 -2.5417 8.90767   1
   3  22   9 277.447 30.2086  -2
   3  23   7 277.447 30.2086   1
   4  23   7 117.057 12.8738   1
   5  23   7 3.51981 10.9560   1
   6  23   7 95.8531 20.9231   1
  -7  24   7 6.07347 14.5996   1
  -6  24   7 68.0261 14.7426   1
  -5  24   7 67.7584 13.7394   1
  -4  24   7 -1.8913 9.97151   1
  -3  24   7 46.5744 8.68446   1
  -2  24   7 -3.8581 8.46779   1
  -1  24   7 33.7282 9.32756   1
   0  24   7 22.4872 9.34395   1
   1  23   9 112.743 27.3819  -2
   1  24   7 112.743 27.3819   1
   2  23   9 -14.383 18.2021  -2
   2  24   7 -14.383 18.2021   1
   3  23   9 -16.913 18.2889  -2
   3  24   7 -16.913 18.2889   1
   4  23   9 26.7728 25.0394  -2
   4  24   7 26.7728 25.0394   1
   5  23   9 123.042 28.3876  -2
   5  24   7 123.042 28.3876   1
   5  25   5 188.048 26.6316  -2
   5  24   7 188.048 26.6316   1
   6  25   5 -16.774 23.7714  -2
   6  24   7 -16.774 23.7714   1
  -6  25   7 24.0209 18.9657   1
  -5  25   7 175.983 21.9512   1
  -4  25   7 84.1094 14.4913   1
  -3  25   7 97.5498 10.0517   1
  -2  25   7 3.87717 8.98489   1
  -1  25   7 5.27807 9.28131   1
   0  24   9 113.765 29.4002  -2
   0  25   7 113.765 29.4002   1
   1  24   9 26.8049 19.2780  -2
   1  25   7 26.8049 19.2780   1
   2  24   9 -6.9666 16.9951  -2
   2  25   7 -6.9666 16.9951   1
   3  24   9 352.459 22.6294  -2
   3  25   7 352.459 22.6294   1
   3  26   5 342.273 37.7775  -2
   3  25   7 342.273 37.7775   1
   4  26   5 72.7124 32.3920  -2
   4  25   7 72.7124 32.3920   1
   4  24   9 24.8159 21.1466  -2
   4  25   7 24.8159 21.1466   1
   5  26   5 40.0305 24.1068  -2
   5  25   7 40.0305 24.1068   1
   5  24   9 87.9056 22.6792  -2
   5  25   7 87.9056 22.6792   1
  -6  26   7 -32.263 18.2439   1
  -5  26   7 0.77890 18.6417   1
  -4  26   7 93.2653 19.7089   1
  -3  26   7 112.186 10.5764   1
  -2  26   7 -9.3217 8.89460   1
  -1  25   9 -3.2763 28.3269  -2
  -1  26   7 -3.2763 28.3269   1
   0  25   9 50.9395 19.8259  -2
   0  26   7 50.9395 19.8259   1
   1  25   9 46.8491 18.2255  -2
   1  26   7 46.8491 18.2255   1
   2  25   9 60.4716 17.6268  -2
   2  26   7 60.4716 17.6268   1
   3  25   9 64.5951 16.7668  -2
   3  26   7 64.5951 16.7668   1
   3  27   5 46.1559 31.0287  -2
   3  26   7 46.1559 31.0287   1
   4  27   5 58.8466 23.7775  -2
   4  26   7 58.8466 23.7775   1
   4  25   9 62.7319 20.9178  -2
   4  26   7 62.7319 20.9178   1
   5  27   5 -11.792 22.9716  -2
   5  26   7 -11.792 22.9716   1
   5  25   9 2.32838 16.7292  -2
   5  26   7 2.32838 16.7292   1
  -5  27   7 -12.627 18.6347   1
  -4  27   7 22.1803 18.7847   1
  -3  27   7 19.7157 9.48638   1
  -2  26   9 61.0015 32.6447  -2
  -2  27   7 61.0015 32.6447   1
  -1  26   9 12.1914 29.6993  -2
  -1  27   7 12.1914 29.6993   1
   0  26   9 19.9830 19.7575  -2
   0  27   7 19.9830 19.7575   1
   1  26   9 4.24722 17.8504  -2
   1  27   7 4.24722 17.8504   1
   2  26   9 64.9888 17.6406  -2
   2  27   7 64.9888 17.6406   1
   3  26   9 63.7398 16.9641  -2
   3  27   7 63.7398 16.9641   1
   4  28   5 14.6652 23.4236  -2
   4  27   7 14.6652 23.4236   1
   4  26   9 -18.346 17.8106  -2
   4  27   7 -18.346 17.8106   1
  -4  28   7 45.3260 20.1171   1
  -3  28   7 6.66946 9.88894   1
  -2  28   7 19.7597 10.5267   1
  -1  27   9 2.29615 21.5245  -2
  -1  28   7 2.29615 21.5245   1
   0  27   9 22.6449 20.7127  -2
   0  28   7 22.6449 20.7127   1
   1  27   9 -26.941 17.7123  -2
   1  28   7 -26.941 17.7123   1
   2  27   9 49.0672 17.7958  -2
   2  28   7 49.0672 17.7958   1
   3  27   9 -16.517 20.6660  -2
   3  28   7 -16.517 20.6660   1
  -2  29   7 109.930 12.4616   1
  -1  29   7 18.3203 11.3780   1
   0  28   9 -2.6106 21.1065  -2
   0  29   7 -2.6106 21.1065   1
   1  28   9 6.81118 19.5947  -2
   1  29   7 6.81118 19.5947   1
 -12   0   8 20.7683 18.0685  -2
 -12   0   8 20.7683 18.0685   1
 -11   0   8 1.68214 15.8293  -2
 -11   0   8 1.68214 15.8293   1
 -10   0   8 10.2839 15.0915  -2
 -10   0   8 10.2839 15.0915   1
  -9   0   8 -6.2787 13.8683  -2
  -9   0   8 -6.2787 13.8683   1
  -8   0   8 53.1939 22.9684  -2
  -8   0   8 53.1939 22.9684   1
  -7   0   8 12.1891 5.32699   1
  -6   0   8 86.1855 5.30724   1
  -5   0   8 -5.0540 3.73534   1
  -4   0   8 246.363 7.25818   1
  -3   0   8 10.0978 3.70082   1
  -2   0   8 89.7075 4.41532   1
  -1   0   8 -3.7035 2.93309   1
   0   1   8 1212.37 53.0809  -2
   0   0   8 1212.37 53.0809   1
   1   0   8 -4.9317 4.37598   1
   2   1   8 835.065 26.9286  -2
   2   0   8 835.065 26.9286   1
   3   1   8 51.3776 8.93612  -2
   3   0   8 51.3776 8.93612   1
   4   1   8 480.790 18.3031  -2
   4   0   8 480.790 18.3031   1
   5   1   8 9.61015 7.94794  -2
   5   0   8 9.61015 7.94794   1
   6   1   8 139.363 11.6476  -2
   6   0   8 139.363 11.6476   1
   7   1   8 22.1704 14.9521  -2
   7   0   8 22.1704 14.9521   1
   8   1   8 82.0490 18.4670  -2
   8   0   8 82.0490 18.4670   1
   9   1   8 16.5027 18.5969  -2
   9   0   8 16.5027 18.5969   1
  10   1   8 279.392 28.5760  -2
  10   0   8 279.392 28.5760   1
  11   1   8 3.91745 18.7949  -2
  11   0   8 3.91745 18.7949   1
 -12   1   8 62.7683 13.1986  -2
 -12   1   8 62.7683 13.1986   1
 -11   1   8 -20.947 11.1877  -2
 -11   1   8 -20.947 11.1877   1
 -10   1   8 8.87330 10.9703  -2
 -10   1   8 8.87330 10.9703   1
  -9   1   8 165.765 14.4649  -2
  -9   1   8 165.765 14.4649   1
  -8   1   8 43.7350 14.1140  -2
  -8   1   8 43.7350 14.1140   1
  -7   1   8 74.3213 4.55784   1
  -6   1   8 27.0483 3.10482   1
  -5   1   8 175.343 4.45773   1
  -4   1   8 538.579 8.40777   1
  -3   1   8 56.7782 3.04328   1
  -2   1   8 262.679 4.97265   1
  -1   1   8 259.206 5.15801   1
   0   1   8 1.96986 2.72519   1
   1   0   8 195.039 15.7325  -2
   1   1   8 195.039 15.7325   1
   2   2   8 13.0299 8.53596  -2
   2   1   8 13.0299 8.53596   1
   2   0   8 233.480 12.7616  -2
   2   1   8 233.480 12.7616   1
   3   2   8 260.200 13.0535  -2
   3   1   8 260.200 13.0535   1
   3   0   8 196.312 11.7304  -2
   3   1   8 196.312 11.7304   1
   4   2   8 1108.43 34.5001  -2
   4   1   8 1108.43 34.5001   1
   4   0   8 1181.68 36.3255  -2
   4   1   8 1181.68 36.3255   1
   5   2   8 173.932 11.6628  -2
   5   1   8 173.932 11.6628   1
   5   0   8 37.1196 9.13927  -2
   5   1   8 37.1196 9.13927   1
   6   0   8 41.3459 9.99880  -2
   6   1   8 41.3459 9.99880   1
   6   2   8 37.4910 9.59962  -2
   6   1   8 37.4910 9.59962   1
   7   0   8 127.108 18.5410  -2
   7   1   8 127.108 18.5410   1
   7   2   8 149.059 19.1257  -2
   7   1   8 149.059 19.1257   1
   8   0   8 28.0156 17.3724  -2
   8   1   8 28.0156 17.3724   1
   8   2   8 -16.370 15.7263  -2
   8   1   8 -16.370 15.7263   1
   9   2   8 54.0132 20.1112  -2
   9   1   8 54.0132 20.1112   1
   9   0   8 80.0309 20.9012  -2
   9   1   8 80.0309 20.9012   1
  10   2   8 32.7249 17.0242  -2
  10   1   8 32.7249 17.0242   1
  10   0   8 114.659 24.7390  -2
  10   1   8 114.659 24.7390   1
  11   0   8 40.7606 19.9923  -2
  11   1   8 40.7606 19.9923   1
  11   2   8 35.3466 19.2420  -2
  11   1   8 35.3466 19.2420   1
 -12   2   8 27.8307 14.3148  -2
 -12   2   8 27.8307 14.3148   1
 -11   2   8 147.467 14.6554  -2
 -11   2   8 147.467 14.6554   1
 -10   2   8 166.438 18.5506  -2
 -10   2   8 166.438 18.5506   1
  -9   2   8 20.0652 14.8979  -2
  -9   2   8 20.0652 14.8979   1
  -8   2   8 180.039 16.9856  -2
  -8   2   8 180.039 16.9856   1
  -7   2   8 -1.8454 4.51450   1
  -6   2   8 352.635 7.02486   1
  -5   2   8 3.45149 2.86646   1
  -4   2   8 202.487 4.63343   1
  -3   2   8 302.740 5.62704   1
  -2   2   8 354.523 6.37914   1
  -1   2   8 513.770 8.76505   1
   0   2   8 41.4842 3.25490   1
   1   2   8 65.3640 4.05833   1
   2   3   8 47.5448 9.16974  -2
   2   2   8 47.5448 9.16974   1
   3   3   8 400.373 16.5956  -2
   3   2   8 400.373 16.5956   1
   3   1   8 390.729 16.1956  -2
   3   2   8 390.729 16.1956   1
   4   1   8 302.457 11.5950  -2
   4   2   8 302.457 11.5950   1
   4   3   8 50.3705 9.16613  -2
   4   2   8 50.3705 9.16613   1
   5   1   8 577.631 17.6447  -2
   5   2   8 577.631 17.6447   1
   5   3   8 593.519 22.1037  -2
   5   2   8 593.519 22.1037   1
   6   3   8 108.716 12.0599  -2
   6   2   8 108.716 12.0599   1
   6   1   8 78.0815 11.6550  -2
   6   2   8 78.0815 11.6550   1
   7   3   8 76.9661 18.0294  -2
   7   2   8 76.9661 18.0294   1
   7   1   8 190.149 21.7118  -2
   7   2   8 190.149 21.7118   1
   8   1   8 2.72464 18.2730  -2
   8   2   8 2.72464 18.2730   1
   8   3   8 42.3455 18.9490  -2
   8   2   8 42.3455 18.9490   1
   9   3   8 89.8074 22.8131  -2
   9   2   8 89.8074 22.8131   1
   9   1   8 86.3788 22.0472  -2
   9   2   8 86.3788 22.0472   1
  10   3   8 36.0365 17.7595  -2
  10   2   8 36.0365 17.7595   1
  10   1   8 18.4123 22.9192  -2
  10   2   8 18.4123 22.9192   1
  11   1   8 34.6239 20.5339  -2
  11   2   8 34.6239 20.5339   1
  11   3   8 30.9328 20.5229  -2
  11   2   8 30.9328 20.5229   1
 -12   3   8 -30.449 17.4235  -2
 -12   3   8 -30.449 17.4235   1
 -11   3   8 14.6442 17.4721  -2
 -11   3   8 14.6442 17.4721   1
 -10   3   8 16.7437 16.8400  -2
 -10   3   8 16.7437 16.8400   1
  -9   3   8 41.0091 15.5068  -2
  -9   3   8 41.0091 15.5068   1
  -8   3   8 -0.2792 5.85336   1
  -7   3   8 409.342 10.4041   1
  -6   3   8 25.0582 3.51463   1
  -5   3   8 211.413 5.46459   1
  -4   3   8 14.5245 3.16356   1
  -3   3   8 447.960 8.16212   1
  -2   3   8 41.6430 3.08728   1
  -1   2   8 711.601 34.5076  -2
  -1   3   8 711.601 34.5076   1
   0   3   8 403.091 7.99438   1
   1   3   8 98.2868 4.56994   1
   2   4   8 94.9958 10.2249  -2
   2   3   8 94.9958 10.2249   1
   3   4   8 198.989 12.6111  -2
   3   3   8 198.989 12.6111   1
   4   4   8 211.322 13.0879  -2
   4   3   8 211.322 13.0879   1
   5   4   8 25.2863 10.6189  -2
   5   3   8 25.2863 10.6189   1
   5   2   8 160.499 12.2933  -2
   5   3   8 160.499 12.2933   1
   6   2   8 214.640 14.7897  -2
   6   3   8 214.640 14.7897   1
   6   4   8 205.186 15.4787  -2
   6   3   8 205.186 15.4787   1
   7   4   8 102.248 14.6780  -2
   7   3   8 102.248 14.6780   1
   7   2   8 152.590 21.5771  -2
   7   3   8 152.590 21.5771   1
   8   2   8 60.0853 20.7158  -2
   8   3   8 60.0853 20.7158   1
   8   4   8 94.1921 14.6310  -2
   8   3   8 94.1921 14.6310   1
   9   4   8 191.520 26.8827  -2
   9   3   8 191.520 26.8827   1
   9   2   8 182.551 25.1720  -2
   9   3   8 182.551 25.1720   1
  10   4   8 15.2783 18.8111  -2
  10   3   8 15.2783 18.8111   1
  10   2   8 6.91762 22.6688  -2
  10   3   8 6.91762 22.6688   1
  11   4   8 59.0975 22.2041  -2
  11   3   8 59.0975 22.2041   1
  11   2   8 49.2447 21.4002  -2
  11   3   8 49.2447 21.4002   1
 -12   4   8 34.7973 19.7910  -2
 -12   4   8 34.7973 19.7910   1
 -11   4   8 199.954 22.0311  -2
 -11   4   8 199.954 22.0311   1
 -10   4   8 30.6733 17.5925  -2
 -10   4   8 30.6733 17.5925   1
  -9   4   8 14.3981 7.66783   1
  -8   4   8 71.9635 7.01366   1
  -7   4   8 23.9182 5.12500   1
  -6   4   8 413.696 8.25672   1
  -5   4   8 531.417 9.51990   1
  -4   4   8 258.303 6.46314   1
  -3   4   8 833.186 14.3106   1
  -2   4   8 300.582 6.64515   1
  -1   4   8 177.046 4.55813   1
   0   4   8 2.77043 2.67253   1
   1   4   8 20.6301 3.33158   1
   2   4   8 5.39004 3.52612   1
   3   4   8 24.9837 3.74285   1
   4   4   8 234.119 7.51232   1
   5   4   8 4.12891 4.53030   1
   6   5   8 262.763 24.7953  -2
   6   4   8 262.763 24.7953   1
   7   5   8 -12.389 13.7826  -2
   7   4   8 -12.389 13.7826   1
   8   3   8 113.834 22.2441  -2
   8   4   8 113.834 22.2441   1
   8   5   8 161.341 17.1991  -2
   8   4   8 161.341 17.1991   1
   9   5   8 141.049 27.0875  -2
   9   4   8 141.049 27.0875   1
   9   3   8 186.520 25.9026  -2
   9   4   8 186.520 25.9026   1
  10   5   8 17.9180 20.1883  -2
  10   4   8 17.9180 20.1883   1
 -12   5   8 126.419 23.0569  -2
 -12   5   8 126.419 23.0569   1
 -11   5   8 27.4343 19.8898  -2
 -11   5   8 27.4343 19.8898   1
 -10   5   8 262.342 23.0480  -2
 -10   5   8 262.342 23.0480   1
  -9   5   8 -1.1482 6.42188   1
  -8   5   8 303.987 10.3997   1
  -7   5   8 17.6215 4.38346   1
  -6   5   8 11.5051 3.32522   1
  -5   5   8 -1.9858 2.85257   1
  -4   5   8 692.223 11.4719   1
  -3   5   8 165.069 5.17293   1
  -2   5   8 582.610 9.90976   1
  -1   5   8 119.629 4.02840   1
   0   5   8 670.597 11.0847   1
   1   5   8 163.507 5.13516   1
   2   5   8 137.986 5.31605   1
   3   5   8 117.004 4.97992   1
   4   5   8 -0.9860 3.98974   1
   5   5   8 587.512 13.5777   1
   6   5   8 48.1468 8.23261   1
   7   5   8 17.7157 7.16049   1
   8   5   8 146.907 11.1556   1
   9   5   8 5.53045 11.5289   1
  10   6   8 77.6034 34.3423  -2
  10   5   8 77.6034 34.3423   1
 -12   6   8 130.342 24.7307  -2
 -12   6   8 130.342 24.7307   1
 -11   6   8 40.9159 8.92591   1
 -10   6   8 78.4533 8.56303   1
  -9   6   8 203.449 9.24467   1
  -8   6   8 83.8790 6.97185   1
  -7   6   8 2.49567 4.14031   1
  -6   6   8 143.712 4.82636   1
  -5   6   8 9.83164 2.92049   1
  -4   6   8 569.123 9.84840   1
  -3   6   8 125.074 4.60806   1
  -2   6   8 284.533 6.10408   1
  -1   6   8 145.327 4.43704   1
   0   6   8 155.451 4.97712   1
   1   6   8 61.3463 3.94015   1
   2   6   8 240.257 6.70096   1
   3   6   8 11.0947 3.61098   1
   4   6   8 7.90019 3.68341   1
   5   6   8 98.2771 6.94848   1
   6   6   8 106.831 9.49926   1
   7   6   8 6.05832 8.37756   1
   8   6   8 25.8672 9.09904   1
   9   6   8 -10.267 9.95592   1
  10   6   8 135.738 13.8164   1
 -12   7   8 12.9459 14.4052   1
 -11   7   8 63.7129 13.7090   1
 -10   7   8 1.18107 11.2629   1
  -9   7   8 6.68431 6.11650   1
  -8   7   8 7.65150 5.31215   1
  -7   7   8 310.937 8.01238   1
  -6   7   8 162.868 5.67137   1
  -5   7   8 325.449 6.80709   1
  -4   7   8 46.2413 3.16058   1
  -3   7   8 100.952 3.89013   1
  -2   7   8 207.133 5.67528   1
  -1   7   8 6.56639 2.94361   1
   0   7   8 179.717 5.39371   1
   1   7   8 176.407 5.42383   1
   2   7   8 2.21418 3.52842   1
   3   7   8 128.865 5.25036   1
   4   7   8 859.992 16.1697   1
   5   7   8 215.530 9.08782   1
   6   7   8 147.621 9.23015   1
   7   7   8 40.9213 7.96576   1
   8   7   8 47.3041 9.71966   1
   9   7   8 27.4055 10.7624   1
  10   7   8 1.70269 11.3852   1
 -11   8   8 26.7390 13.0742   1
 -10   8   8 65.9877 12.7892   1
  -9   8   8 103.483 10.3581   1
  -8   8   8 29.3675 7.44319   1
  -7   8   8 58.8777 7.20116   1
  -6   8   8 281.898 8.16233   1
  -5   8   8 3.92747 2.74307   1
  -4   8   8 51.4291 3.17765   1
  -3   8   8 363.805 7.71915   1
  -2   8   8 441.820 8.82939   1
  -1   8   8 784.961 12.7171   1
   0   8   8 14.7475 3.46138   1
   1   8   8 340.222 7.61460   1
   2   8   8 4.17628 3.57870   1
   3   8   8 9.68920 3.70026   1
   4   8   8 195.330 6.42951   1
   5   8   8 292.231 12.8086   1
   6   8   8 29.7997 7.42567   1
   7   8   8 67.0889 8.61409   1
   8   8   8 -1.4794 9.00899   1
   9   8   8 54.7037 11.3505   1
  10   8   8 -0.5380 11.8405   1
 -11   9   8 17.8299 17.2082   1
 -10   9   8 142.663 14.2767   1
  -9   9   8 10.0655 8.92532   1
  -8   9   8 39.6113 7.77231   1
  -7   9   8 23.7736 6.77905   1
  -6   9   8 87.3604 7.05657   1
  -5   9   8 142.530 4.85717   1
  -4   9   8 35.0628 2.97106   1
  -3   9   8 38.7639 3.08522   1
  -2   9   8 523.750 10.0114   1
  -1   9   8 148.201 4.99417   1
   0   9   8 25.0416 3.58029   1
   1   9   8 43.2580 3.82622   1
   2   9   8 3.31821 3.29245   1
   3   9   8 116.754 5.26378   1
   4   9   8 67.5790 4.82629   1
   5   8   9 51.0024 15.6239  -2
   5   9   8 51.0024 15.6239   1
   6   8   9 121.211 18.1858  -2
   6   9   8 121.211 18.1858   1
   7   9   8 -11.635 7.46377   1
   8   9   8 41.7761 9.83714   1
   9   8   9 177.511 23.5489  -2
   9   9   8 177.511 23.5489   1
  10   9   8 105.863 13.4587   1
 -11  10   8 2.22215 17.3131   1
 -10  10   7 57.2925 25.4054  -2
 -10  10   8 57.2925 25.4054   1
  -9  10   8 54.2432 12.0048   1
  -8  10   8 -2.7822 7.18732   1
  -7  10   8 45.8040 7.25864   1
  -6  10   8 158.795 8.22136   1
  -5  10   8 10.1060 5.21870   1
  -4  10   8 478.741 8.71195   1
  -3  10   8 11.2880 2.73360   1
  -2  10   8 325.085 6.62207   1
  -1  10   8 6.90154 3.30927   1
   0  10   8 5.42275 3.36305   1
   1  10   8 175.961 6.06447   1
   2   9   9 303.823 20.6973  -2
   2  10   8 303.823 20.6973   1
   3  10   8 -1.4248 3.73350   1
   4   9   9 589.034 17.4012  -2
   4  10   8 589.034 17.4012   1
   5   9   9 101.033 10.7541  -2
   5  10   8 101.033 10.7541   1
   6   9   9 62.1171 16.2814  -2
   6  10   8 62.1171 16.2814   1
   7   9   9 9.46514 15.9531  -2
   7  10   8 9.46514 15.9531   1
   8  11   7 112.925 16.3749  -2
   8  10   8 112.925 16.3749   1
   8   9   9 83.1827 18.7515  -2
   8  10   8 83.1827 18.7515   1
   9   9   9 22.7080 19.0555  -2
   9  10   8 22.7080 19.0555   1
   9  11   7 37.6739 31.2114  -2
   9  10   8 37.6739 31.2114   1
  10  11   7 37.4889 24.5023  -2
  10  10   8 37.4889 24.5023   1
  10   9   9 67.3725 23.2259  -2
  10  10   8 67.3725 23.2259   1
 -11  11   8 4.43750 17.7221   1
 -10  11   8 -11.257 15.7359   1
  -9  11   7 76.0457 22.8356  -2
  -9  11   8 76.0457 22.8356   1
  -8  11   8 104.335 9.03284   1
  -7  11   8 124.058 8.59014   1
  -6  11   8 227.597 8.00176   1
  -5  11   8 4.66864 5.19307   1
  -4  11   8 40.4357 3.00324   1
  -3  11   8 221.309 4.90831   1
  -2  11   8 515.390 9.89134   1
  -1  11   8 0.37662 3.22436   1
   0  10   9 545.133 29.4880  -2
   0  11   8 545.133 29.4880   1
   1  10   9 142.573 15.2055  -2
   1  11   8 142.573 15.2055   1
   2  10   9 52.4724 9.56415  -2
   2  11   8 52.4724 9.56415   1
   3  10   9 129.789 7.34643  -2
   3  11   8 129.789 7.34643   1
   3  12   7 131.345 19.2040  -2
   3  11   8 131.345 19.2040   1
   4  12   7 184.733 13.0077  -2
   4  11   8 184.733 13.0077   1
   4  10   9 105.035 10.6931  -2
   4  11   8 105.035 10.6931   1
   5  12   7 228.966 14.7160  -2
   5  11   8 228.966 14.7160   1
   5  10   9 265.263 13.8842  -2
   5  11   8 265.263 13.8842   1
   6  12   7 224.145 15.6882  -2
   6  11   8 224.145 15.6882   1
   6  10   9 272.648 20.7556  -2
   6  11   8 272.648 20.7556   1
   7  12   7 104.262 14.7584  -2
   7  11   8 104.262 14.7584   1
   7  10   9 70.8758 16.1712  -2
   7  11   8 70.8758 16.1712   1
   8  12   7 65.1056 13.4436  -2
   8  11   8 65.1056 13.4436   1
   8  10   9 49.1952 16.5189  -2
   8  11   8 49.1952 16.5189   1
   9  10   9 79.9430 18.8443  -2
   9  11   8 79.9430 18.8443   1
   9  12   7 105.861 17.6730  -2
   9  11   8 105.861 17.6730   1
  10  10   9 -10.408 20.5398  -2
  10  11   8 -10.408 20.5398   1
  10  12   7 2.22814 23.4065  -2
  10  11   8 2.22814 23.4065   1
 -11  12   9 38.9811 31.7939  -2
 -11  12   8 38.9811 31.7939   1
 -10  12   8 22.1297 16.9938   1
  -9  12   8 76.7988 12.9509   1
  -8  12   8 23.9802 9.50004   1
  -7  12   8 -15.166 6.50910   1
  -6  12   8 43.0631 5.60822   1
  -5  12   8 23.4785 5.64338   1
  -4  12   8 457.393 9.29116   1
  -3  12   8 106.921 3.54115   1
  -2  12   8 259.171 6.37508   1
  -1  11   9 847.744 41.1509  -2
  -1  12   8 847.744 41.1509   1
   0  11   9 69.0173 13.3522  -2
   0  12   8 69.0173 13.3522   1
   1  11   9 61.2577 5.89865  -2
   1  12   8 61.2577 5.89865   1
   2  11   9 130.360 6.57224  -2
   2  12   8 130.360 6.57224   1
   2  13   7 158.913 13.3111  -2
   2  12   8 158.913 13.3111   1
   3  13   7 84.4633 12.8674  -2
   3  12   8 84.4633 12.8674   1
   3  11   9 130.725 7.32029  -2
   3  12   8 130.725 7.32029   1
   4  13   7 21.9449 10.4934  -2
   4  12   8 21.9449 10.4934   1
   4  11   9 6.04442 8.57352  -2
   4  12   8 6.04442 8.57352   1
   5  13   7 138.371 13.2991  -2
   5  12   8 138.371 13.2991   1
   5  11   9 135.282 10.6852  -2
   5  12   8 135.282 10.6852   1
   6  13   7 111.774 13.3060  -2
   6  12   8 111.774 13.3060   1
   6  11   9 59.8185 13.8988  -2
   6  12   8 59.8185 13.8988   1
   7  13   7 126.587 12.5714  -2
   7  12   8 126.587 12.5714   1
   7  11   9 134.900 16.5756  -2
   7  12   8 134.900 16.5756   1
   8  13   7 26.2500 12.2500  -2
   8  12   8 26.2500 12.2500   1
   8  11   9 -11.796 14.1055  -2
   8  12   8 -11.796 14.1055   1
   9  13   7 8.11786 15.3913  -2
   9  12   8 8.11786 15.3913   1
   9  11   9 22.1769 16.5492  -2
   9  12   8 22.1769 16.5492   1
  10  13   7 33.2102 22.8291  -2
  10  12   8 33.2102 22.8291   1
  10  11   9 -16.558 19.7579  -2
  10  12   8 -16.558 19.7579   1
 -11  13   9 40.3963 24.2747  -2
 -11  13   8 40.3963 24.2747   1
 -10  13   9 24.8456 19.6465  -2
 -10  13   8 24.8456 19.6465   1
  -9  13   8 -3.1997 11.6770   1
  -8  13   8 -7.6884 9.17304   1
  -7  13   8 156.194 11.3271   1
  -6  13   8 10.6543 5.20985   1
  -5  13   8 7.85910 4.69787   1
  -4  13   8 87.8305 4.14942   1
  -3  12   9 362.705 25.6649  -2
  -3  13   8 362.705 25.6649   1
  -2  12   9 45.7720 14.5561  -2
  -2  13   8 45.7720 14.5561   1
  -1  12   9 -0.1001 12.0464  -2
  -1  13   8 -0.1001 12.0464   1
   0  12   9 60.7275 10.0611  -2
   0  13   8 60.7275 10.0611   1
   1  12   9 278.087 8.90530  -2
   1  13   8 278.087 8.90530   1
   1  14   7 262.219 14.6423  -2
   1  13   8 262.219 14.6423   1
   2  12   9 60.1158 5.60192  -2
   2  13   8 60.1158 5.60192   1
   2  14   7 45.3222 11.2865  -2
   2  13   8 45.3222 11.2865   1
   3  12   9 259.529 10.7342  -2
   3  13   8 259.529 10.7342   1
   3  14   7 253.777 13.6387  -2
   3  13   8 253.777 13.6387   1
   4  12   9 211.236 12.3262  -2
   4  13   8 211.236 12.3262   1
   4  14   7 150.941 12.5206  -2
   4  13   8 150.941 12.5206   1
   5  14   7 120.523 12.5677  -2
   5  13   8 120.523 12.5677   1
   5  12   9 123.015 10.2062  -2
   5  13   8 123.015 10.2062   1
   6  14   7 61.5972 12.0787  -2
   6  13   8 61.5972 12.0787   1
   6  12   9 63.2549 13.4545  -2
   6  13   8 63.2549 13.4545   1
   7  14   7 15.2560 10.3597  -2
   7  13   8 15.2560 10.3597   1
   7  12   9 34.9424 13.6439  -2
   7  13   8 34.9424 13.6439   1
   8  14   7 -1.0744 11.0017  -2
   8  13   8 -1.0744 11.0017   1
   8  12   9 24.6696 14.6216  -2
   8  13   8 24.6696 14.6216   1
   9  14   7 49.8104 15.3111  -2
   9  13   8 49.8104 15.3111   1
   9  12   9 81.8855 17.7151  -2
   9  13   8 81.8855 17.7151   1
 -10  14   9 11.5186 16.8092  -2
 -10  14   8 11.5186 16.8092   1
  -9  14   9 225.657 18.5852  -2
  -9  14   8 225.657 18.5852   1
  -8  14   8 13.8032 9.92976   1
  -7  14   8 4.17474 8.90719   1
  -6  14   8 186.864 9.24535   1
  -5  14   8 7.99985 6.31534   1
  -4  14   8 57.7637 4.21354   1
  -3  13   9 258.218 23.0396  -2
  -3  14   8 258.218 23.0396   1
  -2  13   9 367.234 18.5592  -2
  -2  14   8 367.234 18.5592   1
  -1  13   9 380.103 14.8872  -2
  -1  14   8 380.103 14.8872   1
   0  13   9 239.259 9.98077  -2
   0  14   8 239.259 9.98077   1
   0  15   7 212.263 18.4428  -2
   0  14   8 212.263 18.4428   1
   1  15   7 156.691 12.7993  -2
   1  14   8 156.691 12.7993   1
   1  13   9 14.0015 5.55978  -2
   1  14   8 14.0015 5.55978   1
   2  13   9 88.2744 6.78548  -2
   2  14   8 88.2744 6.78548   1
   2  15   7 67.5958 10.3552  -2
   2  14   8 67.5958 10.3552   1
   3  13   9 75.2598 9.87798  -2
   3  14   8 75.2598 9.87798   1
   3  15   7 135.924 12.0201  -2
   3  14   8 135.924 12.0201   1
   4  13   9 179.191 11.9029  -2
   4  14   8 179.191 11.9029   1
   4  15   7 146.703 12.5310  -2
   4  14   8 146.703 12.5310   1
   5  15   7 104.259 12.2725  -2
   5  14   8 104.259 12.2725   1
   5  13   9 38.7269 8.79070  -2
   5  14   8 38.7269 8.79070   1
   6  15   7 -7.5772 8.99189  -2
   6  14   8 -7.5772 8.99189   1
   6  13   9 121.653 15.1998  -2
   6  14   8 121.653 15.1998   1
   7  13   9 96.6406 15.3884  -2
   7  14   8 96.6406 15.3884   1
   7  15   7 104.042 11.4647  -2
   7  14   8 104.042 11.4647   1
   8  15   7 62.2800 11.8031  -2
   8  14   8 62.2800 11.8031   1
   8  13   9 43.1146 15.6525  -2
   8  14   8 43.1146 15.6525   1
   9  13   9 59.2127 18.7296  -2
   9  14   8 59.2127 18.7296   1
   9  15   7 66.0519 15.4924  -2
   9  14   8 66.0519 15.4924   1
 -10  15   9 113.893 18.7361  -2
 -10  15   8 113.893 18.7361   1
  -9  15   9 52.7061 16.5665  -2
  -9  15   8 52.7061 16.5665   1
  -8  15   8 202.144 13.4266   1
  -7  15   8 52.5295 10.1052   1
  -6  15   8 20.5410 8.83709   1
  -5  15   8 25.8630 6.88357   1
  -4  15   8 24.4570 3.94432   1
  -3  14   9 153.684 23.1158  -2
  -3  15   8 153.684 23.1158   1
  -2  14   9 505.290 22.3974  -2
  -2  15   8 505.290 22.3974   1
  -1  14   9 79.7132 9.91374  -2
  -1  15   8 79.7132 9.91374   1
   0  14   9 315.849 11.5303  -2
   0  15   8 315.849 11.5303   1
   0  16   7 273.277 21.0956  -2
   0  15   8 273.277 21.0956   1
   1  14   9 13.8504 6.53950  -2
   1  15   8 13.8504 6.53950   1
   1  16   7 26.7959 16.1289  -2
   1  15   8 26.7959 16.1289   1
   2  16   7 24.8334 10.3951  -2
   2  15   8 24.8334 10.3951   1
   2  14   9 16.8449 6.23778  -2
   2  15   8 16.8449 6.23778   1
   3  14   9 133.855 11.8329  -2
   3  15   8 133.855 11.8329   1
   3  16   7 96.5538 12.1114  -2
   3  15   8 96.5538 12.1114   1
   4  16   7 15.6149 10.9790  -2
   4  15   8 15.6149 10.9790   1
   4  14   9 29.2585 9.41061  -2
   4  15   8 29.2585 9.41061   1
   5  16   7 20.4603 9.55402  -2
   5  15   8 20.4603 9.55402   1
   5  14   9 86.1325 10.2716  -2
   5  15   8 86.1325 10.2716   1
   6  16   7 115.589 11.5538  -2
   6  15   8 115.589 11.5538   1
   6  14   9 169.582 17.4770  -2
   6  15   8 169.582 17.4770   1
   7  16   7 33.8027 10.8359  -2
   7  15   8 33.8027 10.8359   1
   7  14   9 16.6562 14.4542  -2
   7  15   8 16.6562 14.4542   1
   8  16   7 35.3038 11.9209  -2
   8  15   8 35.3038 11.9209   1
   8  14   9 3.86515 16.1055  -2
   8  15   8 3.86515 16.1055   1
   9  16   7 1.61844 14.6547  -2
   9  15   8 1.61844 14.6547   1
   9  14   9 21.7098 22.1823  -2
   9  15   8 21.7098 22.1823   1
 -10  16   9 8.77964 17.9728  -2
 -10  16   8 8.77964 17.9728   1
  -9  16   9 106.779 33.3437  -2
  -9  16   8 106.779 33.3437   1
  -8  16   8 274.375 14.8986   1
  -7  16   8 24.0414 9.89972   1
  -6  16   8 103.646 10.6469   1
  -5  16   8 110.658 8.40695   1
  -4  16   8 0.40888 4.74323   1
  -3  16   8 38.5208 5.43418   1
  -2  16   8 3.24038 4.87996   1
  -1  15   9 83.6643 14.1750  -2
  -1  16   8 83.6643 14.1750   1
   0  15   9 258.432 11.0001  -2
   0  16   8 258.432 11.0001   1
   1  15   9 47.8853 7.63709  -2
   1  16   8 47.8853 7.63709   1
   2  15   9 29.7868 11.4662  -2
   2  16   8 29.7868 11.4662   1
   2  17   7 112.553 23.5519  -2
   2  16   8 112.553 23.5519   1
   3  15   9 170.069 13.6844  -2
   3  16   8 170.069 13.6844   1
   3  17   7 147.617 13.8296  -2
   3  16   8 147.617 13.8296   1
   4  15   9 177.208 13.4860  -2
   4  16   8 177.208 13.4860   1
   4  17   7 166.199 12.1907  -2
   4  16   8 166.199 12.1907   1
   5  15   9 86.8012 11.6703  -2
   5  16   8 86.8012 11.6703   1
   5  17   7 42.7123 10.9640  -2
   5  16   8 42.7123 10.9640   1
   6  17   7 6.78720 10.8752  -2
   6  16   8 6.78720 10.8752   1
   6  15   9 1.73327 14.8651  -2
   6  16   8 1.73327 14.8651   1
   7  17   7 8.02881 11.7729  -2
   7  16   8 8.02881 11.7729   1
   7  15   9 5.64763 16.0377  -2
   7  16   8 5.64763 16.0377   1
   8  17   7 13.4729 12.9150  -2
   8  16   8 13.4729 12.9150   1
   8  15   9 4.93710 24.5635  -2
   8  16   8 4.93710 24.5635   1
   9  17   7 -4.8093 15.9780  -2
   9  16   8 -4.8093 15.9780   1
 -10  17   9 -6.4511 18.6939  -2
 -10  17   8 -6.4511 18.6939   1
  -9  17   9 15.7582 32.2086  -2
  -9  17   8 15.7582 32.2086   1
  -8  17   8 21.0397 10.8981   1
  -7  17   8 144.292 12.2443   1
  -6  17   8 14.8344 9.36641   1
  -5  17   8 160.315 9.44911   1
  -4  17   8 5.70818 4.88868   1
  -3  17   8 13.8761 5.26749   1
  -2  17   8 66.6975 5.94983   1
  -1  16   9 123.809 22.2715  -2
  -1  17   8 123.809 22.2715   1
   0  16   9 161.808 22.2210  -2
   0  17   8 161.808 22.2210   1
   1  16   9 249.482 15.6974  -2
   1  17   8 249.482 15.6974   1
   2  16   9 61.6826 18.5293  -2
   2  17   8 61.6826 18.5293   1
   3  16   9 102.518 13.6477  -2
   3  17   8 102.518 13.6477   1
   3  18   7 118.990 25.8834  -2
   3  17   8 118.990 25.8834   1
   4  16   9 24.5515 12.0344  -2
   4  17   8 24.5515 12.0344   1
   4  18   7 63.3163 15.8065  -2
   4  17   8 63.3163 15.8065   1
   5  18   7 10.2984 11.6370  -2
   5  17   8 10.2984 11.6370   1
   5  16   9 8.85360 16.3707  -2
   5  17   8 8.85360 16.3707   1
   6  18   7 107.209 13.6047  -2
   6  17   8 107.209 13.6047   1
   6  16   9 124.274 19.4894  -2
   6  17   8 124.274 19.4894   1
   7  18   7 -0.3702 13.1731  -2
   7  17   8 -0.3702 13.1731   1
   7  16   9 -4.5020 20.4851  -2
   7  17   8 -4.5020 20.4851   1
   8  18   7 13.6385 14.4576  -2
   8  17   8 13.6385 14.4576   1
  -9  18   8 86.2213 15.4360   1
  -8  18   8 2.41470 10.8746   1
  -7  18   8 24.0584 10.5398   1
  -6  18   8 13.0311 9.50963   1
  -5  18   8 27.4674 7.78532   1
  -4  18   8 4.14203 5.10063   1
  -3  18   8 12.1193 5.43891   1
  -2  18   8 145.129 7.34193   1
  -1  18   8 1.98701 5.42156   1
   0  18   8 18.3005 6.16337   1
   1  18   8 48.2037 5.26356   1
   2  18   8 28.1351 6.05978   1
   3  18   8 5.73387 6.02557   1
   4  18   8 -3.0334 6.25931   1
   5  19   7 -3.3562 25.5153  -2
   5  18   8 -3.3562 25.5153   1
   6  19   7 -20.474 18.0758  -2
   6  18   8 -20.474 18.0758   1
   7  19   7 55.3809 15.1832  -2
   7  18   8 55.3809 15.1832   1
   8  19   7 0.70197 15.7114  -2
   8  18   8 0.70197 15.7114   1
  -9  19   8 10.8999 14.2406   1
  -8  19   8 1.22237 11.4088   1
  -7  19   8 90.2670 12.0297   1
  -6  19   8 8.13239 9.86706   1
  -5  19   8 18.0347 7.96097   1
  -4  19   8 177.497 10.0166   1
  -3  19   8 176.193 8.02888   1
  -2  19   8 0.51659 5.58572   1
  -1  19   8 66.4827 6.53129   1
   0  19   8 24.0280 6.54243   1
   1  19   8 212.202 9.50783   1
   2  19   8 -2.1322 6.20943   1
   3  19   8 34.6706 6.64223   1
   4  19   8 52.0806 7.17336   1
   5  19   8 10.9254 7.88169   1
   6  19   8 13.7599 8.29259   1
   7  19   8 22.7178 12.0686   1
   8  20   7 20.6831 34.5761  -2
   8  19   8 20.6831 34.5761   1
  -9  20   8 16.8158 14.9624   1
  -8  20   8 40.9007 12.4508   1
  -7  20   8 1.46420 10.7173   1
  -6  20   8 78.0133 11.2622   1
  -5  20   8 23.6523 8.35267   1
  -4  20   8 4.19293 7.63104   1
  -3  20   8 20.2189 6.06326   1
  -2  20   8 67.8385 7.32733   1
  -1  20   8 3.95083 6.42631   1
   0  20   8 136.405 8.49081   1
   1  20   8 11.9109 6.52642   1
   2  20   8 217.812 11.6344   1
   3  20   8 14.6355 6.99809   1
   4  20   8 12.2418 6.80944   1
   5  20   8 60.6048 8.69061   1
   6  20   8 38.5096 8.82582   1
   7  20   8 33.8602 12.5122   1
  -8  21   8 -6.6899 11.8849   1
  -7  21   8 5.51590 11.1161   1
  -6  21   8 -10.808 10.1108   1
  -5  21   8 138.922 12.0274   1
  -4  21   8 -6.9587 7.87182   1
  -3  21   8 21.2254 6.83858   1
  -2  21   8 88.3015 7.83980   1
  -1  21   8 8.52931 6.63952   1
   0  21   8 182.392 9.46015   1
   1  21   8 7.17601 8.28568   1
   2  21   8 7.26574 8.48839   1
   3  21   8 61.2975 9.54939   1
   4  21   8 40.0582 8.11641   1
   5  21   8 11.8463 9.11519   1
   6  21   8 80.4396 10.5188   1
   7  21   8 22.0020 12.8490   1
  -8  22   8 -10.740 12.2851   1
  -7  22   8 56.0514 12.4719   1
  -6  22   8 -3.5125 10.5927   1
  -5  22   8 -6.4099 9.80274   1
  -4  22   8 25.1303 10.7827   1
  -3  22   8 42.2209 7.35479   1
  -2  22   8 20.6162 7.16224   1
  -1  22   8 148.151 9.03122   1
   0  22   8 -9.2773 8.27325   1
   1  22   8 80.9867 9.89022   1
   2  22   8 18.2212 9.10778   1
   3  22   8 16.6694 9.04810   1
   4  22   8 60.5812 9.97058   1
   5  22   8 138.548 13.3338   1
   6  22   8 9.82506 10.8659   1
   7  22   8 19.6388 15.2716   1
  -7  23   8 13.6776 12.2263   1
  -6  23   8 61.5034 14.0952   1
  -5  23   8 85.8905 13.7486   1
  -4  23   8 -1.3271 9.61720   1
  -3  23   8 18.4097 7.25680   1
  -2  23   8 16.3641 7.44029   1
  -1  23   8 5.36540 8.52299   1
   0  23   8 6.14323 8.49549   1
   1  23   8 135.169 11.1335   1
   2  22  10 224.748 21.9228  -2
   2  23   8 224.748 21.9228   1
   3  22  10 241.656 20.6276  -2
   3  23   8 241.656 20.6276   1
   4  22  10 2.74634 25.2535  -2
   4  23   8 2.74634 25.2535   1
   5  24   6 21.7292 32.2027  -2
   5  23   8 21.7292 32.2027   1
   6  24   6 89.7573 36.4768  -2
   6  23   8 89.7573 36.4768   1
  -7  24   8 20.0831 14.8450   1
  -6  24   8 28.7802 14.0365   1
  -5  24   8 31.5762 13.4427   1
  -4  24   8 243.967 14.4160   1
  -3  24   8 63.2898 9.28721   1
  -2  24   8 89.6822 10.0801   1
  -1  24   8 6.78678 9.00736   1
   0  23  10 7.28149 18.5422  -2
   0  24   8 7.28149 18.5422   1
   1  23  10 17.4769 17.8051  -2
   1  24   8 17.4769 17.8051   1
   2  23  10 293.539 21.7371  -2
   2  24   8 293.539 21.7371   1
   2  25   6 309.615 33.9644  -2
   2  24   8 309.615 33.9644   1
   3  25   6 38.2525 21.0555  -2
   3  24   8 38.2525 21.0555   1
   3  23  10 12.0828 16.3892  -2
   3  24   8 12.0828 16.3892   1
   4  25   6 130.265 23.7596  -2
   4  24   8 130.265 23.7596   1
   4  23  10 103.204 27.3046  -2
   4  24   8 103.204 27.3046   1
   5  25   6 85.6025 24.4424  -2
   5  24   8 85.6025 24.4424   1
   5  23  10 65.7617 21.6786  -2
   5  24   8 65.7617 21.6786   1
   6  25   6 -10.629 23.8448  -2
   6  24   8 -10.629 23.8448   1
  -6  25   8 59.2703 15.4401   1
  -5  25   8 1.94646 17.8913   1
  -4  25   8 56.8712 14.0886   1
  -3  25   8 44.0318 9.15866   1
  -2  24  10 3.00564 28.3002  -2
  -2  25   8 3.00564 28.3002   1
  -1  24  10 0.34422 19.3056  -2
  -1  25   8 0.34422 19.3056   1
   0  24  10 60.9094 19.0822  -2
   0  25   8 60.9094 19.0822   1
   1  24  10 18.2979 17.3355  -2
   1  25   8 18.2979 17.3355   1
   2  24  10 99.7487 17.7822  -2
   2  25   8 99.7487 17.7822   1
   2  26   6 81.0504 21.7686  -2
   2  25   8 81.0504 21.7686   1
   3  26   6 74.2563 22.4056  -2
   3  25   8 74.2563 22.4056   1
   3  24  10 66.4043 16.5148  -2
   3  25   8 66.4043 16.5148   1
   4  26   6 80.9779 23.2310  -2
   4  25   8 80.9779 23.2310   1
   4  24  10 47.1040 21.0575  -2
   4  25   8 47.1040 21.0575   1
   5  26   6 7.54490 22.7699  -2
   5  25   8 7.54490 22.7699   1
   5  24  10 3.62152 18.9749  -2
   5  25   8 3.62152 18.9749   1
  -5  26   8 -4.9140 18.5251   1
  -4  26   8 73.4726 19.5175   1
  -3  25  10 -3.9627 30.5451  -2
  -3  26   8 -3.9627 30.5451   1
  -2  25  10 47.5609 21.3695  -2
  -2  26   8 47.5609 21.3695   1
  -1  25  10 95.4125 21.0881  -2
  -1  26   8 95.4125 21.0881   1
   0  25  10 67.9341 19.1756  -2
   0  26   8 67.9341 19.1756   1
   1  25  10 89.3484 18.4096  -2
   1  26   8 89.3484 18.4096   1
   1  27   6 58.2999 27.3971  -2
   1  26   8 58.2999 27.3971   1
   2  27   6 66.5990 22.4030  -2
   2  26   8 66.5990 22.4030   1
   2  25  10 51.9630 16.4786  -2
   2  26   8 51.9630 16.4786   1
   3  25  10 -8.7929 14.3224  -2
   3  26   8 -8.7929 14.3224   1
   3  27   6 7.87251 21.4380  -2
   3  26   8 7.87251 21.4380   1
   4  27   6 5.69727 21.9896  -2
   4  26   8 5.69727 21.9896   1
   4  25  10 -23.632 18.0849  -2
   4  26   8 -23.632 18.0849   1
  -5  27   8 44.0005 20.2259   1
  -4  26  10 -10.789 32.7502  -2
  -4  27   8 -10.789 32.7502   1
  -3  26  10 -5.5566 22.4317  -2
  -3  27   8 -5.5566 22.4317   1
  -2  26  10 10.2509 21.0009  -2
  -2  27   8 10.2509 21.0009   1
  -1  26  10 7.21863 19.6681  -2
  -1  27   8 7.21863 19.6681   1
   0  26  10 27.6671 18.3338  -2
   0  27   8 27.6671 18.3338   1
   1  26  10 5.96110 16.7415  -2
   1  27   8 5.96110 16.7415   1
   2  28   6 -29.983 21.2124  -2
   2  27   8 -29.983 21.2124   1
   2  26  10 8.87334 15.6351  -2
   2  27   8 8.87334 15.6351   1
   3  26  10 25.1458 20.2782  -2
   3  27   8 25.1458 20.2782   1
   3  28   6 47.5257 22.8460  -2
   3  27   8 47.5257 22.8460   1
  -3  27  10 89.3710 24.7208  -2
  -3  28   8 89.3710 24.7208   1
  -2  27  10 9.33243 21.8557  -2
  -2  28   8 9.33243 21.8557   1
  -1  27  10 26.8802 20.6159  -2
  -1  28   8 26.8802 20.6159   1
   0  27  10 -5.3584 17.8722  -2
   0  28   8 -5.3584 17.8722   1
   1  27  10 122.728 19.6144  -2
   1  28   8 122.728 19.6144   1
   2  27  10 -27.605 15.9816  -2
   2  28   8 -27.605 15.9816   1
   2  29   6 -14.318 22.5352  -2
   2  28   8 -14.318 22.5352   1
  -1  28  10 -11.609 20.4522  -2
  -1  29   8 -11.609 20.4522   1
   0  28  10 17.8587 19.7907  -2
   0  29   8 17.8587 19.7907   1
 -12   0   9 0.46280 18.5191  -2
 -12   0   9 0.46280 18.5191   1
 -11   0   9 52.4884 18.1784  -2
 -11   0   9 52.4884 18.1784   1
 -10   0   9 -48.124 25.7894  -2
 -10   0   9 -48.124 25.7894   1
  -9   0   9 96.3353 27.4236  -2
  -9   0   9 96.3353 27.4236   1
  -8   0   9 -3.4747 7.06019   1
  -7   0   9 88.6106 7.05456   1
  -6   0   9 4.07723 4.32243   1
  -5   0   9 82.6089 5.09674   1
  -4   0   9 -1.3877 3.73548   1
  -3   0   9 33.6407 4.24405   1
  -2   0   9 10.5724 3.68153   1
  -1   1   9 162.097 15.1411  -2
  -1   0   9 162.097 15.1411   1
   0   1   9 58.5110 7.06749  -2
   0   0   9 58.5110 7.06749   1
   1   1   9 58.2900 7.23051  -2
   1   0   9 58.2900 7.23051   1
   2   1   9 3.51716 7.73554  -2
   2   0   9 3.51716 7.73554   1
   3   1   9 876.088 28.1727  -2
   3   0   9 876.088 28.1727   1
   4   1   9 102.759 9.17821  -2
   4   0   9 102.759 9.17821   1
   5   1   9 136.741 10.8437  -2
   5   0   9 136.741 10.8437   1
   6   1   9 211.108 13.7772  -2
   6   0   9 211.108 13.7772   1
   7   1   9 279.582 23.9825  -2
   7   0   9 279.582 23.9825   1
   8   1   9 36.4109 18.8428  -2
   8   0   9 36.4109 18.8428   1
   9   1   9 31.0731 21.6577  -2
   9   0   9 31.0731 21.6577   1
  10   1   9 -48.832 23.2297  -2
  10   0   9 -48.832 23.2297   1
 -12   1   9 16.8589 14.0114  -2
 -12   1   9 16.8589 14.0114   1
 -11   1   9 234.812 15.3707  -2
 -11   1   9 234.812 15.3707   1
 -10   1   9 -13.200 15.8715  -2
 -10   1   9 -13.200 15.8715   1
  -9   1   9 141.717 17.7449  -2
  -9   1   9 141.717 17.7449   1
  -8   1   9 13.7194 5.08443   1
  -7   1   9 200.198 6.62927   1
  -6   1   9 20.3011 3.20974   1
  -5   1   9 218.017 5.03632   1
  -4   0   9 324.438 23.2616  -2
  -4   1   9 324.438 23.2616   1
  -3   0   9 217.780 19.0725  -2
  -3   1   9 217.780 19.0725   1
  -2   1   9 39.1829 3.16986   1
  -1   0   9 62.4860 12.5332  -2
  -1   1   9 62.4860 12.5332   1
   0   2   9 472.703 14.7044  -2
   0   1   9 472.703 14.7044   1
   0   0   9 182.750 7.88142  -2
   0   1   9 182.750 7.88142   1
   1   0   9 73.1310 6.51532  -2
   1   1   9 73.1310 6.51532   1
   1   2   9 103.404 9.74372  -2
   1   1   9 103.404 9.74372   1
   2   0   9 -4.5699 7.94106  -2
   2   1   9 -4.5699 7.94106   1
   2   2   9 213.660 11.7908  -2
   2   1   9 213.660 11.7908   1
   3   0   9 341.253 14.7089  -2
   3   1   9 341.253 14.7089   1
   3   2   9 288.279 13.4933  -2
   3   1   9 288.279 13.4933   1
   4   0   9 327.836 14.7119  -2
   4   1   9 327.836 14.7119   1
   4   2   9 288.544 13.7050  -2
   4   1   9 288.544 13.7050   1
   5   0   9 104.585 10.5041  -2
   5   1   9 104.585 10.5041   1
   5   2   9 62.3540 9.62268  -2
   5   1   9 62.3540 9.62268   1
   6   2   9 760.577 27.3822  -2
   6   1   9 760.577 27.3822   1
   6   0   9 773.078 27.5541  -2
   6   1   9 773.078 27.5541   1
   7   2   9 273.734 24.2349  -2
   7   1   9 273.734 24.2349   1
   7   0   9 372.555 27.3669  -2
   7   1   9 372.555 27.3669   1
   8   2   9 206.337 24.5640  -2
   8   1   9 206.337 24.5640   1
   8   0   9 184.512 23.6836  -2
   8   1   9 184.512 23.6836   1
   9   2   9 90.7893 23.7097  -2
   9   1   9 90.7893 23.7097   1
   9   0   9 126.198 24.2596  -2
   9   1   9 126.198 24.2596   1
  10   0   9 70.9402 25.8385  -2
  10   1   9 70.9402 25.8385   1
  10   2   9 26.6278 24.8173  -2
  10   1   9 26.6278 24.8173   1
 -12   2   9 5.97418 16.5350  -2
 -12   2   9 5.97418 16.5350   1
 -11   2   9 22.6145 17.9610  -2
 -11   2   9 22.6145 17.9610   1
 -10   2   9 -7.1309 16.0556  -2
 -10   2   9 -7.1309 16.0556   1
  -9   2   9 181.475 18.7255  -2
  -9   2   9 181.475 18.7255   1
  -8   2   9 44.8034 6.61391   1
  -7   2   9 28.4240 4.57948   1
  -6   2   9 78.5157 4.09864   1
  -5   1   9 270.414 23.1279  -2
  -5   2   9 270.414 23.1279   1
  -4   1   9 106.573 17.2913  -2
  -4   2   9 106.573 17.2913   1
  -3   1   9 196.710 18.6880  -2
  -3   2   9 196.710 18.6880   1
  -2   1   9 159.480 16.3970  -2
  -2   2   9 159.480 16.3970   1
  -1   1   9 143.919 15.1294  -2
  -1   2   9 143.919 15.1294   1
   0   1   9 1077.09 23.9047  -2
   0   2   9 1077.09 23.9047   1
   0   3   9 1016.34 31.5439  -2
   0   2   9 1016.34 31.5439   1
   1   1   9 42.0388 8.87965  -2
   1   2   9 42.0388 8.87965   1
   1   3   9 28.9285 8.63147  -2
   1   2   9 28.9285 8.63147   1
   2   3   9 757.731 25.3234  -2
   2   2   9 757.731 25.3234   1
   2   1   9 752.966 21.0291  -2
   2   2   9 752.966 21.0291   1
   3   1   9 625.300 21.8928  -2
   3   2   9 625.300 21.8928   1
   3   3   9 685.960 23.7405  -2
   3   2   9 685.960 23.7405   1
   4   3   9 137.449 11.0832  -2
   4   2   9 137.449 11.0832   1
   4   1   9 74.7886 9.53467  -2
   4   2   9 74.7886 9.53467   1
   5   3   9 20.1528 9.97938  -2
   5   2   9 20.1528 9.97938   1
   5   1   9 17.1176 9.52823  -2
   5   2   9 17.1176 9.52823   1
   6   3   9 17.7957 11.3320  -2
   6   2   9 17.7957 11.3320   1
   6   1   9 248.191 15.5274  -2
   6   2   9 248.191 15.5274   1
   7   3   9 -11.069 17.6156  -2
   7   2   9 -11.069 17.6156   1
   7   1   9 91.7556 19.9069  -2
   7   2   9 91.7556 19.9069   1
   8   1   9 147.063 23.2933  -2
   8   2   9 147.063 23.2933   1
   8   3   9 70.1756 21.9091  -2
   8   2   9 70.1756 21.9091   1
   9   1   9 60.7125 23.2570  -2
   9   2   9 60.7125 23.2570   1
   9   3   9 0.06167 22.9390  -2
   9   2   9 0.06167 22.9390   1
  10   3   9 20.8965 26.0045  -2
  10   2   9 20.8965 26.0045   1
  10   1   9 63.3629 25.6255  -2
  10   2   9 63.3629 25.6255   1
 -12   3   9 277.480 24.5562  -2
 -12   3   9 277.480 24.5562   1
 -11   3   9 24.7322 18.6201  -2
 -11   3   9 24.7322 18.6201   1
 -10   3   9 -19.913 16.2378  -2
 -10   3   9 -19.913 16.2378   1
  -9   3   9 9.72797 7.84988   1
  -8   3   9 -6.0113 5.85748   1
  -7   3   9 92.3770 6.12494   1
  -6   3   9 156.402 5.22191   1
  -5   3   9 66.6054 3.86682   1
  -4   2   9 2846.57 67.1978  -2
  -4   3   9 2846.57 67.1978   1
  -3   2   9 1226.17 55.6985  -2
  -3   3   9 1226.17 55.6985   1
  -2   2   9 1038.10 48.0589  -2
  -2   3   9 1038.10 48.0589   1
  -1   2   9 202.798 17.3988  -2
  -1   3   9 202.798 17.3988   1
   0   2   9 311.536 20.5554  -2
   0   3   9 311.536 20.5554   1
   1   2   9 85.2075 9.93190  -2
   1   3   9 85.2075 9.93190   1
   1   4   9 123.469 10.6112  -2
   1   3   9 123.469 10.6112   1
   2   4   9 86.7261 10.2971  -2
   2   3   9 86.7261 10.2971   1
   2   2   9 209.446 16.8410  -2
   2   3   9 209.446 16.8410   1
   3   2   9 284.225 14.1076  -2
   3   3   9 284.225 14.1076   1
   3   4   9 346.222 16.0532  -2
   3   3   9 346.222 16.0532   1
   4   2   9 518.784 19.6558  -2
   4   3   9 518.784 19.6558   1
   4   4   9 542.334 21.1227  -2
   4   3   9 542.334 21.1227   1
   5   2   9 21.3093 10.1759  -2
   5   3   9 21.3093 10.1759   1
   5   4   9 26.0964 11.2664  -2
   5   3   9 26.0964 11.2664   1
   6   2   9 38.5449 17.5658  -2
   6   3   9 38.5449 17.5658   1
   6   4   9 21.4177 12.5639  -2
   6   3   9 21.4177 12.5639   1
   7   4   9 95.2302 18.5521  -2
   7   3   9 95.2302 18.5521   1
   7   2   9 63.2450 19.7439  -2
   7   3   9 63.2450 19.7439   1
   8   4   9 13.3909 14.3721  -2
   8   3   9 13.3909 14.3721   1
   8   2   9 13.4101 20.2795  -2
   8   3   9 13.4101 20.2795   1
   9   2   9 -31.524 21.1979  -2
   9   3   9 -31.524 21.1979   1
   9   4   9 11.8861 24.3801  -2
   9   3   9 11.8861 24.3801   1
  10   2   9 59.3729 26.4166  -2
  10   3   9 59.3729 26.4166   1
  10   4   9 33.6639 28.1195  -2
  10   3   9 33.6639 28.1195   1
 -12   4   9 -4.8103 20.3972  -2
 -12   4   9 -4.8103 20.3972   1
 -11   4   9 30.7015 19.5467  -2
 -11   4   9 30.7015 19.5467   1
 -10   4   9 196.267 20.6170  -2
 -10   4   9 196.267 20.6170   1
  -9   4   9 51.1110 8.26880   1
  -8   4   9 300.610 10.4898   1
  -7   4   9 5.35019 5.03981   1
  -6   4   9 298.870 6.95637   1
  -5   4   9 238.085 6.50632   1
  -4   3   9 794.017 37.5316  -2
  -4   4   9 794.017 37.5316   1
  -3   4   9 943.576 14.9035   1
  -2   4   9 121.441 4.62735   1
  -1   3   9 797.257 27.4082  -2
  -1   4   9 797.257 27.4082   1
   0   3   9 437.418 17.8368  -2
   0   4   9 437.418 17.8368   1
   1   3   9 194.431 17.4792  -2
   1   4   9 194.431 17.4792   1
   2   3   9 163.560 15.9077  -2
   2   4   9 163.560 15.9077   1
   3   3   9 749.106 36.0084  -2
   3   4   9 749.106 36.0084   1
   4   4   9 191.493 7.10796   1
   5   4   9 4.15492 5.58893   1
   6   4   9 51.1082 8.53039   1
   7   3   9 174.990 23.2805  -2
   7   4   9 174.990 23.2805   1
   7   5   9 143.764 24.1664  -2
   7   4   9 143.764 24.1664   1
   8   5   9 103.583 16.7413  -2
   8   4   9 103.583 16.7413   1
   8   3   9 108.592 23.0380  -2
   8   4   9 108.592 23.0380   1
   9   5   9 3.69788 25.1762  -2
   9   4   9 3.69788 25.1762   1
  10   5   9 59.2603 22.1060  -2
  10   4   9 59.2603 22.1060   1
 -12   5   9 117.064 24.1179  -2
 -12   5   9 117.064 24.1179   1
 -11   5   9 32.1325 25.9927  -2
 -11   5   9 32.1325 25.9927   1
 -10   5   9 16.3062 8.34639   1
  -9   5   9 104.897 8.07725   1
  -8   5   9 2.70691 6.47353   1
  -7   5   9 403.421 10.5966   1
  -6   5   9 289.414 6.80167   1
  -5   5   9 602.231 10.5873   1
  -4   5   9 301.393 7.12085   1
  -3   5   9 30.2207 3.26646   1
  -2   5   9 424.977 8.05905   1
  -1   5   9 223.393 5.54741   1
   0   5   9 260.370 6.53902   1
   1   5   9 19.8072 4.00403   1
   2   5   9 35.1496 4.43506   1
   3   5   9 174.556 5.93678   1
   4   5   9 23.8765 4.70133   1
   5   5   9 -1.7223 5.52363   1
   6   5   9 4.83661 7.86844   1
   7   5   9 -13.524 7.95616   1
   8   5   9 40.5884 9.53296   1
   9   5   9 -17.094 11.1580   1
  10   6   9 20.2834 34.3014  -2
  10   5   9 20.2834 34.3014   1
 -12   6   9 58.3307 10.5144   1
 -11   6   9 53.0773 9.51900   1
 -10   6   9 -0.2914 7.70706   1
  -9   6   9 152.240 8.60980   1
  -8   6   9 447.182 12.8460   1
  -7   6   9 -1.6103 5.03783   1
  -6   6   9 37.6859 4.28644   1
  -5   6   9 246.714 5.99381   1
  -4   6   9 185.163 5.11222   1
  -3   6   9 142.637 5.00708   1
  -2   6   9 7.07478 3.05092   1
  -1   6   9 10.5971 3.10640   1
   0   6   9 58.1012 4.45149   1
   1   6   9 9.16821 3.89557   1
   2   6   9 5.53184 3.67793   1
   3   6   9 135.794 5.46386   1
   4   6   9 196.478 6.58731   1
   5   6   9 11.3824 5.98194   1
   6   6   9 37.6253 8.58494   1
   7   6   9 203.538 10.6385   1
   8   6   9 4.54282 9.10135   1
   9   6   9 22.7866 12.2145   1
  10   6   9 6.48516 11.7624   1
 -11   7   9 3.19031 12.6468   1
 -10   7   9 183.455 10.5173   1
  -9   7   9 17.7009 6.45918   1
  -8   7   9 100.678 7.30751   1
  -7   7   9 4.31875 5.03619   1
  -6   7   9 20.8835 4.06559   1
  -5   7   9 297.881 6.66495   1
  -4   7   9 497.407 9.04777   1
  -3   7   9 148.627 5.09880   1
  -2   7   9 98.0587 4.03054   1
  -1   7   9 31.8882 3.38033   1
   0   7   9 20.3120 4.00773   1
   1   7   9 337.653 8.35505   1
   2   7   9 49.4124 4.28665   1
   3   7   9 155.612 5.83231   1
   4   7   9 23.0815 4.30406   1
   5   7   9 110.683 7.89881   1
   6   7   9 214.935 12.1789   1
   7   7   9 4.08439 7.70864   1
   8   7   9 130.068 11.8280   1
   9   7   9 154.037 15.7233   1
  10   7   9 58.8031 13.1911   1
 -11   8   9 19.1080 13.1370   1
 -10   8   9 10.9920 11.5720   1
  -9   8   9 210.838 12.3079   1
  -8   8   9 267.025 11.2023   1
  -7   8   9 3.97847 5.02459   1
  -6   8   9 79.0126 4.68572   1
  -5   8   9 57.7504 3.58982   1
  -4   8   9 125.947 4.32435   1
  -3   8   9 23.6867 3.90123   1
  -2   8   9 88.4767 3.91022   1
  -1   8   9 52.1693 3.57368   1
   0   8   9 216.116 6.61396   1
   1   8   9 9.78268 3.86223   1
   2   8   9 104.124 4.75435   1
   3   8   9 225.395 6.90207   1
   4   8   9 165.760 6.38937   1
   5   8   9 -7.7676 9.90677   1
   6   8   9 106.652 10.3684   1
   7   8   9 10.8140 7.99018   1
   8   8   9 37.7847 10.1777   1
   9   8   9 18.4934 11.2697   1
  10   8   9 61.7718 13.1930   1
 -11   9   9 71.4790 18.8546   1
 -10   9   9 -14.754 11.3270   1
  -9   9   9 -5.9934 8.71310   1
  -8   9   9 30.5649 7.75201   1
  -7   9   9 49.7671 7.40740   1
  -6   9   9 262.062 8.10728   1
  -5   9   9 26.1878 3.16540   1
  -4   9   9 69.2603 3.61548   1
  -3   9   9 209.141 5.35804   1
  -2   9   9 166.984 4.84577   1
  -1   9   9 202.577 5.77345   1
   0   9   9 774.482 14.9287   1
   1   9   9 4.31446 3.51154   1
   2   9   9 264.903 6.87839   1
   3   9   9 38.4878 4.38628   1
   4   8  10 393.559 25.2326  -2
   4   9   9 393.559 25.2326   1
   5   9   9 408.284 13.0362   1
   6   9   9 199.682 10.7710   1
   7   9   9 21.2352 8.31567   1
   8   9   9 -7.3972 9.64670   1
   9   9   9 13.5744 11.1359   1
  10   9   9 8.47334 12.4069   1
 -11  10   9 53.4571 18.6239   1
 -10  10   9 23.3232 15.5766   1
  -9  10   9 273.636 13.6866   1
  -8  10   9 -11.522 7.20129   1
  -7  10   9 13.7423 7.00686   1
  -6  10   9 12.6057 6.11957   1
  -5  10   9 107.458 4.67643   1
  -4  10   9 9.47509 2.91405   1
  -3  10   9 24.5502 3.07700   1
  -2  10   9 11.9199 3.29450   1
  -1  10   9 678.573 12.3436   1
   0  10   9 14.7811 3.57388   1
   1   9  10 322.935 22.2056  -2
   1  10   9 322.935 22.2056   1
   2   9  10 68.1748 13.4985  -2
   2  10   9 68.1748 13.4985   1
   3   9  10 71.8286 9.95258  -2
   3  10   9 71.8286 9.95258   1
   4   9  10 159.023 12.5483  -2
   4  10   9 159.023 12.5483   1
   5   9  10 285.277 15.2603  -2
   5  10   9 285.277 15.2603   1
   6   9  10 47.4177 17.5346  -2
   6  10   9 47.4177 17.5346   1
   6  11   8 33.6707 21.1178  -2
   6  10   9 33.6707 21.1178   1
   7  11   8 182.516 27.5762  -2
   7  10   9 182.516 27.5762   1
   7   9  10 167.104 21.7402  -2
   7  10   9 167.104 21.7402   1
   8   9  10 1.14005 19.7293  -2
   8  10   9 1.14005 19.7293   1
   9  10   9 26.5646 11.6992   1
  10  10   9 24.9661 12.7742   1
 -11  11   9 -9.2644 17.6357   1
 -10  11   9 16.7008 16.1723   1
  -9  11   9 5.79816 11.3607   1
  -8  11   9 9.26863 7.57102   1
  -7  11   9 31.2839 7.28202   1
  -6  11   9 -5.5904 5.94266   1
  -5  11   9 308.468 7.45793   1
  -4  11   9 42.3043 3.34330   1
  -3  11   9 585.764 10.2858   1
  -2  11   9 135.010 4.88406   1
  -1  11   9 10.3532 3.46143   1
   0  10  10 214.266 18.5135  -2
   0  11   9 214.266 18.5135   1
   1  10  10 84.9553 8.03051  -2
   1  11   9 84.9553 8.03051   1
   2  10  10 163.717 7.28246  -2
   2  11   9 163.717 7.28246   1
   2  12   8 57.7606 11.1867  -2
   2  11   9 57.7606 11.1867   1
   3  10  10 205.013 9.00940  -2
   3  11   9 205.013 9.00940   1
   3  12   8 221.100 15.5715  -2
   3  11   9 221.100 15.5715   1
   4  12   8 -6.0920 12.6185  -2
   4  11   9 -6.0920 12.6185   1
   4  10  10 118.374 11.5284  -2
   4  11   9 118.374 11.5284   1
   5  10  10 8.07500 9.59984  -2
   5  11   9 8.07500 9.59984   1
   5  12   8 35.1480 11.8973  -2
   5  11   9 35.1480 11.8973   1
   6  10  10 151.256 19.2010  -2
   6  11   9 151.256 19.2010   1
   6  12   8 118.183 14.1876  -2
   6  11   9 118.183 14.1876   1
   7  10  10 90.3084 19.0060  -2
   7  11   9 90.3084 19.0060   1
   7  12   8 121.339 15.2717  -2
   7  11   9 121.339 15.2717   1
   8  12   8 -23.028 14.6231  -2
   8  11   9 -23.028 14.6231   1
   8  10  10 -16.181 17.9045  -2
   8  11   9 -16.181 17.9045   1
   9  12   8 27.3374 17.5445  -2
   9  11   9 27.3374 17.5445   1
   9  10  10 18.1041 23.8391  -2
   9  11   9 18.1041 23.8391   1
 -11  12   9 -24.404 17.6164   1
 -10  12   9 13.2306 16.4546   1
  -9  12   9 60.2750 12.8245   1
  -8  12   9 52.6966 10.0879   1
  -7  12   9 40.7702 7.45531   1
  -6  12   9 19.1801 6.55162   1
  -5  12   9 20.4013 5.77308   1
  -4  11  10 704.835 39.0881  -2
  -4  12   9 704.835 39.0881   1
  -3  12   9 62.0032 3.60442   1
  -2  11  10 175.091 13.3506  -2
  -2  12   9 175.091 13.3506   1
  -1  11  10 42.9772 7.26406  -2
  -1  12   9 42.9772 7.26406   1
   0  11  10 81.9438 7.40625  -2
   0  12   9 81.9438 7.40625   1
   0  13   8 68.5418 13.9116  -2
   0  12   9 68.5418 13.9116   1
   1  11  10 144.909 7.62792  -2
   1  12   9 144.909 7.62792   1
   1  13   8 182.200 12.7291  -2
   1  12   9 182.200 12.7291   1
   2  11  10 65.9073 5.84042  -2
   2  12   9 65.9073 5.84042   1
   2  13   8 52.1644 11.0223  -2
   2  12   9 52.1644 11.0223   1
   3  11  10 67.2471 7.69072  -2
   3  12   9 67.2471 7.69072   1
   3  13   8 111.405 13.2384  -2
   3  12   9 111.405 13.2384   1
   4  13   8 208.976 13.4449  -2
   4  12   9 208.976 13.4449   1
   4  11  10 214.648 13.0056  -2
   4  12   9 214.648 13.0056   1
   5  11  10 30.2539 9.40076  -2
   5  12   9 30.2539 9.40076   1
   5  13   8 42.9361 11.5037  -2
   5  12   9 42.9361 11.5037   1
   6  13   8 45.9047 12.5471  -2
   6  12   9 45.9047 12.5471   1
   6  11  10 112.600 17.3339  -2
   6  12   9 112.600 17.3339   1
   7  13   8 143.989 15.1396  -2
   7  12   9 143.989 15.1396   1
   7  11  10 173.003 20.1324  -2
   7  12   9 173.003 20.1324   1
   8  13   8 53.4852 13.5401  -2
   8  12   9 53.4852 13.5401   1
   8  11  10 21.0183 18.2590  -2
   8  12   9 21.0183 18.2590   1
   9  13   8 81.2698 17.5586  -2
   9  12   9 81.2698 17.5586   1
   9  11  10 57.8031 22.7889  -2
   9  12   9 57.8031 22.7889   1
 -11  13   9 6.01255 19.1978   1
 -10  13   9 79.0448 14.5632   1
  -9  13   9 11.7203 12.1269   1
  -8  13   9 23.5348 9.83457   1
  -7  13   9 6.27895 8.86763   1
  -6  13   9 17.3041 5.63584   1
  -5  13   9 6.73447 5.61156   1
  -4  12  10 36.5279 18.1128  -2
  -4  13   9 36.5279 18.1128   1
  -3  12  10 229.644 16.0959  -2
  -3  13   9 229.644 16.0959   1
  -2  12  10 897.136 22.0824  -2
  -2  13   9 897.136 22.0824   1
  -2  14   8 903.441 40.5746  -2
  -2  13   9 903.441 40.5746   1
  -1  14   8 135.041 15.3035  -2
  -1  13   9 135.041 15.3035   1
  -1  12  10 145.734 8.70384  -2
  -1  13   9 145.734 8.70384   1
   0  12  10 55.4525 6.90525  -2
   0  13   9 55.4525 6.90525   1
   0  14   8 98.0103 10.5345  -2
   0  13   9 98.0103 10.5345   1
   1  12  10 68.2885 5.90970  -2
   1  13   9 68.2885 5.90970   1
   1  14   8 34.4102 9.93530  -2
   1  13   9 34.4102 9.93530   1
   2  12  10 85.0396 6.68144  -2
   2  13   9 85.0396 6.68144   1
   2  14   8 39.8658 10.7839  -2
   2  13   9 39.8658 10.7839   1
   3  12  10 11.8317 8.34283  -2
   3  13   9 11.8317 8.34283   1
   3  14   8 29.8018 11.3617  -2
   3  13   9 29.8018 11.3617   1
   4  12  10 229.797 13.2690  -2
   4  13   9 229.797 13.2690   1
   4  14   8 210.606 13.2016  -2
   4  13   9 210.606 13.2016   1
   5  14   8 8.44265 10.2622  -2
   5  13   9 8.44265 10.2622   1
   5  12  10 117.823 10.9671  -2
   5  13   9 117.823 10.9671   1
   6  14   8 471.904 19.5981  -2
   6  13   9 471.904 19.5981   1
   6  12  10 455.592 26.9587  -2
   6  13   9 455.592 26.9587   1
   7  14   8 61.3335 11.3384  -2
   7  13   9 61.3335 11.3384   1
   7  12  10 67.1060 17.1506  -2
   7  13   9 67.1060 17.1506   1
   8  14   8 56.4681 12.7785  -2
   8  13   9 56.4681 12.7785   1
   8  12  10 38.0725 19.4119  -2
   8  13   9 38.0725 19.4119   1
   9  14   8 13.2848 15.9025  -2
   9  13   9 13.2848 15.9025   1
   9  12  10 -20.744 21.0249  -2
   9  13   9 -20.744 21.0249   1
 -10  14   9 23.0028 13.8176   1
  -9  14   9 54.8648 13.1639   1
  -8  14   9 162.451 12.6657   1
  -7  14   9 10.3816 9.13713   1
  -6  13  10 133.113 26.4475  -2
  -6  14   9 133.113 26.4475   1
  -5  13  10 179.420 25.2497  -2
  -5  14   9 179.420 25.2497   1
  -4  13  10 23.0890 13.4543  -2
  -4  14   9 23.0890 13.4543   1
  -3  13  10 397.381 14.1714  -2
  -3  14   9 397.381 14.1714   1
  -2  13  10 29.5503 7.95444  -2
  -2  14   9 29.5503 7.95444   1
  -1  15   8 366.089 15.9638  -2
  -1  14   9 366.089 15.9638   1
  -1  13  10 452.122 13.9116  -2
  -1  14   9 452.122 13.9116   1
   0  13  10 77.9666 7.15768  -2
   0  14   9 77.9666 7.15768   1
   0  15   8 147.708 11.9114  -2
   0  14   9 147.708 11.9114   1
   1  13  10 53.6382 6.40310  -2
   1  14   9 53.6382 6.40310   1
   1  15   8 41.3774 10.4237  -2
   1  14   9 41.3774 10.4237   1
   2  13  10 30.5698 5.74980  -2
   2  14   9 30.5698 5.74980   1
   2  15   8 22.7405 10.7170  -2
   2  14   9 22.7405 10.7170   1
   3  13  10 203.091 12.6660  -2
   3  14   9 203.091 12.6660   1
   3  15   8 194.069 12.5219  -2
   3  14   9 194.069 12.5219   1
   4  15   8 85.2231 10.9669  -2
   4  14   9 85.2231 10.9669   1
   4  13  10 140.738 11.3342  -2
   4  14   9 140.738 11.3342   1
   5  15   8 299.494 15.7636  -2
   5  14   9 299.494 15.7636   1
   5  13  10 339.933 16.1002  -2
   5  14   9 339.933 16.1002   1
   6  15   8 183.813 14.2204  -2
   6  14   9 183.813 14.2204   1
   6  13  10 170.010 18.5617  -2
   6  14   9 170.010 18.5617   1
   7  13  10 24.7290 16.3602  -2
   7  14   9 24.7290 16.3602   1
   7  15   8 18.6473 10.5114  -2
   7  14   9 18.6473 10.5114   1
   8  13  10 11.5768 20.9869  -2
   8  14   9 11.5768 20.9869   1
   8  15   8 18.0369 11.9940  -2
   8  14   9 18.0369 11.9940   1
   9  15   8 27.5625 16.0094  -2
   9  14   9 27.5625 16.0094   1
   9  13  10 7.88322 26.7074  -2
   9  14   9 7.88322 26.7074   1
 -10  15   9 20.0008 14.2763   1
  -9  15   9 123.040 15.0980   1
  -8  15   9 -13.507 9.77267   1
  -7  15   9 37.6131 10.0028   1
  -6  15   9 33.5587 9.32322   1
  -5  14  10 55.8673 16.1489  -2
  -5  15   9 55.8673 16.1489   1
  -4  14  10 65.6495 12.4003  -2
  -4  15   9 65.6495 12.4003   1
  -3  14  10 1.25067 8.86037  -2
  -3  15   9 1.25067 8.86037   1
  -2  14  10 27.4097 8.27897  -2
  -2  15   9 27.4097 8.27897   1
  -1  16   8 249.923 19.4524  -2
  -1  15   9 249.923 19.4524   1
  -1  14  10 271.187 11.1864  -2
  -1  15   9 271.187 11.1864   1
   0  14  10 87.5439 7.72814  -2
   0  15   9 87.5439 7.72814   1
   0  16   8 60.6977 10.8642  -2
   0  15   9 60.6977 10.8642   1
   1  16   8 23.3281 9.42062  -2
   1  15   9 23.3281 9.42062   1
   1  14  10 26.4331 6.39908  -2
   1  15   9 26.4331 6.39908   1
   2  14  10 35.8800 7.59547  -2
   2  15   9 35.8800 7.59547   1
   2  16   8 11.3979 9.74510  -2
   2  15   9 11.3979 9.74510   1
   3  16   8 76.4728 11.2153  -2
   3  15   9 76.4728 11.2153   1
   3  14  10 48.4541 10.1384  -2
   3  15   9 48.4541 10.1384   1
   4  16   8 68.8361 11.5205  -2
   4  15   9 68.8361 11.5205   1
   4  14  10 -7.5791 9.23554  -2
   4  15   9 -7.5791 9.23554   1
   5  16   8 141.200 13.2901  -2
   5  15   9 141.200 13.2901   1
   5  14  10 169.029 13.1543  -2
   5  15   9 169.029 13.1543   1
   6  16   8 7.13461 9.85202  -2
   6  15   9 7.13461 9.85202   1
   6  14  10 15.1736 15.6572  -2
   6  15   9 15.1736 15.6572   1
   7  16   8 38.9637 11.3236  -2
   7  15   9 38.9637 11.3236   1
   7  14  10 39.3285 19.2858  -2
   7  15   9 39.3285 19.2858   1
   8  16   8 13.4248 12.3223  -2
   8  15   9 13.4248 12.3223   1
   8  14  10 43.4117 28.0603  -2
   8  15   9 43.4117 28.0603   1
   9  16   8 18.5763 16.4811  -2
   9  15   9 18.5763 16.4811   1
 -10  16   9 -4.3855 14.1426   1
  -9  16   9 283.612 18.6203   1
  -8  16   9 15.9071 10.6562   1
  -7  16   9 27.6559 10.1405   1
  -6  16   9 -4.0102 8.83444   1
  -5  15  10 89.6705 25.0653  -2
  -5  16   9 89.6705 25.0653   1
  -4  15  10 32.0495 15.8559  -2
  -4  16   9 32.0495 15.8559   1
  -3  15  10 26.6535 9.67683  -2
  -3  16   9 26.6535 9.67683   1
  -2  15  10 191.490 11.1618  -2
  -2  16   9 191.490 11.1618   1
  -1  15  10 308.650 12.3595  -2
  -1  16   9 308.650 12.3595   1
  -1  17   8 313.217 28.2886  -2
  -1  16   9 313.217 28.2886   1
   0  15  10 103.680 8.73992  -2
   0  16   9 103.680 8.73992   1
   0  17   8 91.0416 22.1283  -2
   0  16   9 91.0416 22.1283   1
   1  17   8 232.839 13.7027  -2
   1  16   9 232.839 13.7027   1
   1  15  10 194.204 9.75967  -2
   1  16   9 194.204 9.75967   1
   2  17   8 102.886 12.2765  -2
   2  16   9 102.886 12.2765   1
   2  15  10 83.4147 9.50622  -2
   2  16   9 83.4147 9.50622   1
   3  17   8 51.8767 12.1803  -2
   3  16   9 51.8767 12.1803   1
   3  15  10 35.0922 11.5430  -2
   3  16   9 35.0922 11.5430   1
   4  15  10 15.4930 11.2411  -2
   4  16   9 15.4930 11.2411   1
   4  17   8 22.7429 12.0488  -2
   4  16   9 22.7429 12.0488   1
   5  17   8 127.828 12.0988  -2
   5  16   9 127.828 12.0988   1
   5  15  10 141.961 13.5713  -2
   5  16   9 141.961 13.5713   1
   6  17   8 7.72492 11.0885  -2
   6  16   9 7.72492 11.0885   1
   6  15  10 18.0142 17.4475  -2
   6  16   9 18.0142 17.4475   1
   7  17   8 -12.839 11.6665  -2
   7  16   9 -12.839 11.6665   1
   7  15  10 2.24246 20.5425  -2
   7  16   9 2.24246 20.5425   1
   8  17   8 16.0320 13.5830  -2
   8  16   9 16.0320 13.5830   1
 -10  17   9 83.1261 16.3127   1
  -9  17   9 28.7630 14.0073   1
  -8  17   9 4.32601 10.8596   1
  -7  17   9 15.4514 10.1839   1
  -6  17   9 131.589 11.4393   1
  -5  17   9 178.055 9.87767   1
  -4  16  10 212.415 28.7822  -2
  -4  17   9 212.415 28.7822   1
  -3  16  10 95.5370 24.3532  -2
  -3  17   9 95.5370 24.3532   1
  -2  16  10 54.3148 13.9846  -2
  -2  17   9 54.3148 13.9846   1
  -1  16  10 109.338 10.0067  -2
  -1  17   9 109.338 10.0067   1
   0  16  10 42.8742 8.68862  -2
   0  17   9 42.8742 8.68862   1
   1  16  10 23.6746 9.82003  -2
   1  17   9 23.6746 9.82003   1
   2  16  10 110.764 14.4516  -2
   2  17   9 110.764 14.4516   1
   2  18   8 84.2308 24.8705  -2
   2  17   9 84.2308 24.8705   1
   3  18   8 -13.602 15.2952  -2
   3  17   9 -13.602 15.2952   1
   3  16  10 50.8689 13.1593  -2
   3  17   9 50.8689 13.1593   1
   4  16  10 16.9317 12.6335  -2
   4  17   9 16.9317 12.6335   1
   4  18   8 -0.1973 10.7222  -2
   4  17   9 -0.1973 10.7222   1
   5  18   8 1.95002 11.5715  -2
   5  17   9 1.95002 11.5715   1
   5  16  10 45.1426 19.0850  -2
   5  17   9 45.1426 19.0850   1
   6  18   8 3.02053 12.3639  -2
   6  17   9 3.02053 12.3639   1
   6  16  10 4.36498 19.8358  -2
   6  17   9 4.36498 19.8358   1
   7  18   8 40.8246 13.9700  -2
   7  17   9 40.8246 13.9700   1
   8  18   8 4.45195 14.8869  -2
   8  17   9 4.45195 14.8869   1
  -9  18   9 -0.7526 13.8002   1
  -8  18   9 161.908 13.9524   1
  -7  18   9 3.75051 10.1494   1
  -6  18   9 71.4339 10.7462   1
  -5  18   9 -7.9851 7.42081   1
  -4  18   9 35.8928 5.78241   1
  -3  18   9 31.7338 5.88569   1
  -2  18   9 105.875 6.95052   1
  -1  18   9 136.316 7.43610   1
   0  17  10 435.510 21.3185  -2
   0  18   9 435.510 21.3185   1
   1  17  10 25.4653 12.2508  -2
   1  18   9 25.4653 12.2508   1
   2  17  10 249.631 25.0938  -2
   2  18   9 249.631 25.0938   1
   3  17  10 95.0762 20.7284  -2
   3  18   9 95.0762 20.7284   1
   4  18   9 12.7610 6.50383   1
   5  19   8 20.9747 17.4425  -2
   5  18   9 20.9747 17.4425   1
   6  19   8 25.2894 13.7973  -2
   6  18   9 25.2894 13.7973   1
   7  19   8 31.2927 15.2690  -2
   7  18   9 31.2927 15.2690   1
   8  19   8 108.052 17.7393  -2
   8  18   9 108.052 17.7393   1
  -9  19   9 57.5129 15.3127   1
  -8  19   9 4.23794 11.3732   1
  -7  19   9 70.6818 11.8075   1
  -6  19   9 58.9793 10.9155   1
  -5  19   9 49.1726 8.53627   1
  -4  19   9 19.0451 5.75152   1
  -3  19   9 24.9534 5.98760   1
  -2  19   9 196.713 8.43100   1
  -1  19   9 31.0691 6.83169   1
   0  19   9 21.7758 6.74050   1
   1  19   9 13.5100 6.59236   1
   2  19   9 58.0533 7.30592   1
   3  19   9 29.8628 6.70783   1
   4  19   9 44.1322 7.13302   1
   5  19   9 38.0537 8.51783   1
   6  19   9 45.1123 9.20755   1
   7  19   9 14.4956 9.33284   1
  -9  20   9 13.2520 14.9349   1
  -8  20   9 -5.5640 11.6666   1
  -7  20   9 -2.2167 10.8725   1
  -6  20   9 7.38075 10.2296   1
  -5  20   9 178.174 10.7912   1
  -4  20   9 54.4520 6.43221   1
  -3  20   9 139.270 7.83154   1
  -2  20   9 0.51855 6.46803   1
  -1  20   9 16.3630 6.78441   1
   0  20   9 54.8499 7.48273   1
   1  20   9 75.0165 7.93454   1
   2  20   9 7.22010 8.38352   1
   3  20   9 195.536 9.94665   1
   4  20   9 16.3074 7.66695   1
   5  20   9 36.7264 8.79705   1
   6  20   9 14.0194 9.00172   1
   7  20   9 21.7651 9.46757   1
  -8  21   9 42.9238 13.2495   1
  -7  21   9 7.29361 11.4096   1
  -6  21   9 -5.0791 10.3599   1
  -5  21   9 -3.5133 9.87555   1
  -4  21   9 93.5222 7.18925   1
  -3  21   9 8.62460 6.78903   1
  -2  21   9 9.95869 6.83747   1
  -1  21   9 59.9074 7.57499   1
   0  21   9 27.8632 7.13584   1
   1  21   9 53.1649 7.93481   1
   2  21   9 -5.3915 8.43386   1
   3  21   9 49.1304 9.57427   1
   4  21   9 50.6928 9.63185   1
   5  21   9 5.42374 9.28851   1
   6  21   9 -0.3379 9.71374   1
   7  21   9 69.0148 15.6518   1
  -8  22   9 -8.7872 12.6329   1
  -7  22   9 4.30177 11.5795   1
  -6  22   9 49.0812 11.6392   1
  -5  22   9 -7.9664 9.99220   1
  -4  22   9 12.0228 6.55475   1
  -3  22   9 35.4832 7.47634   1
  -2  22   9 1.23075 7.15449   1
  -1  22   9 74.4806 8.20219   1
   0  22   9 48.9249 9.30963   1
   1  22   9 37.8993 9.29539   1
   2  22   9 156.173 11.4887   1
   3  22   9 50.4213 9.88535   1
   4  22   9 -4.7892 9.31178   1
   5  22   9 148.404 14.0593   1
   6  22   9 12.4234 11.6754   1
  -7  23   9 25.1655 12.7038   1
  -6  23   9 11.9591 13.4032   1
  -5  23   9 78.8505 14.2045   1
  -4  23   9 55.2622 7.65508   1
  -3  23   9 30.3830 7.61401   1
  -2  23   9 29.9031 7.68954   1
  -1  23   9 27.4302 9.03459   1
   0  23   9 149.536 11.3392   1
   1  23   9 36.0595 9.64416   1
   2  23   9 12.3522 9.41733   1
   3  24   7 34.9946 31.6167  -2
   3  23   9 34.9946 31.6167   1
   4  24   7 163.901 24.5322  -2
   4  23   9 163.901 24.5322   1
   4  22  11 197.807 26.5853  -2
   4  23   9 197.807 26.5853   1
   5  24   7 31.0336 23.3172  -2
   5  23   9 31.0336 23.3172   1
   6  24   7 39.8276 35.7913  -2
   6  23   9 39.8276 35.7913   1
  -7  24   9 54.0619 15.8449   1
  -6  24   9 43.0015 14.5520   1
  -5  24   9 24.2474 13.4783   1
  -4  24   9 33.1271 11.0421   1
  -3  24   9 4.69071 8.34726   1
  -2  23  11 3.78371 27.1386  -2
  -2  24   9 3.78371 27.1386   1
  -1  23  11 111.693 20.6101  -2
  -1  24   9 111.693 20.6101   1
   0  25   7 175.370 25.7178  -2
   0  24   9 175.370 25.7178   1
   0  23  11 152.450 20.6534  -2
   0  24   9 152.450 20.6534   1
   1  23  11 172.459 20.2321  -2
   1  24   9 172.459 20.2321   1
   1  25   7 159.673 21.3757  -2
   1  24   9 159.673 21.3757   1
   2  23  11 19.7516 17.0660  -2
   2  24   9 19.7516 17.0660   1
   2  25   7 43.7747 20.1831  -2
   2  24   9 43.7747 20.1831   1
   3  25   7 81.4514 22.0989  -2
   3  24   9 81.4514 22.0989   1
   3  23  11 41.9493 16.9528  -2
   3  24   9 41.9493 16.9528   1
   4  25   7 18.6755 21.8895  -2
   4  24   9 18.6755 21.8895   1
   4  23  11 40.2869 22.9487  -2
   4  24   9 40.2869 22.9487   1
   5  25   7 34.2792 23.5552  -2
   5  24   9 34.2792 23.5552   1
   5  23  11 39.4314 22.0820  -2
   5  24   9 39.4314 22.0820   1
  -6  25   9 46.5405 15.2056   1
  -5  25   9 110.850 21.0331   1
  -4  24  11 101.367 32.9959  -2
  -4  25   9 101.367 32.9959   1
  -3  24  11 -21.096 20.5216  -2
  -3  25   9 -21.096 20.5216   1
  -2  24  11 12.9117 19.9394  -2
  -2  25   9 12.9117 19.9394   1
  -1  24  11 -2.2596 18.5226  -2
  -1  25   9 -2.2596 18.5226   1
   0  26   7 97.4220 19.5846  -2
   0  25   9 97.4220 19.5846   1
   0  24  11 143.677 20.2006  -2
   0  25   9 143.677 20.2006   1
   1  24  11 112.562 18.7194  -2
   1  25   9 112.562 18.7194   1
   1  26   7 112.363 20.7970  -2
   1  25   9 112.363 20.7970   1
   2  24  11 13.4610 16.4683  -2
   2  25   9 13.4610 16.4683   1
   2  26   7 12.5574 19.8008  -2
   2  25   9 12.5574 19.8008   1
   3  26   7 133.327 22.9333  -2
   3  25   9 133.327 22.9333   1
   3  24  11 129.971 18.2550  -2
   3  25   9 129.971 18.2550   1
   4  26   7 4.74738 21.1843  -2
   4  25   9 4.74738 21.1843   1
   4  24  11 8.09103 21.4455  -2
   4  25   9 8.09103 21.4455   1
   5  26   7 -17.311 22.3264  -2
   5  25   9 -17.311 22.3264   1
   5  24  11 15.1229 20.8773  -2
   5  25   9 15.1229 20.8773   1
  -5  25  11 93.1768 25.8467  -2
  -5  26   9 93.1768 25.8467   1
  -4  25  11 35.0879 23.1205  -2
  -4  26   9 35.0879 23.1205   1
  -3  25  11 18.8903 21.3878  -2
  -3  26   9 18.8903 21.3878   1
  -2  25  11 -10.266 19.5849  -2
  -2  26   9 -10.266 19.5849   1
  -1  25  11 13.4631 18.4199  -2
  -1  26   9 13.4631 18.4199   1
  -1  27   7 18.0250 21.3830  -2
  -1  26   9 18.0250 21.3830   1
   0  25  11 13.6172 17.0439  -2
   0  26   9 13.6172 17.0439   1
   0  27   7 35.7477 18.5541  -2
   0  26   9 35.7477 18.5541   1
   1  27   7 12.3712 18.8930  -2
   1  26   9 12.3712 18.8930   1
   1  25  11 28.3871 16.3018  -2
   1  26   9 28.3871 16.3018   1
   2  25  11 10.3949 15.3590  -2
   2  26   9 10.3949 15.3590   1
   2  27   7 59.4776 20.5694  -2
   2  26   9 59.4776 20.5694   1
   3  27   7 21.7365 20.7084  -2
   3  26   9 21.7365 20.7084   1
   3  25  11 17.1127 15.5141  -2
   3  26   9 17.1127 15.5141   1
   4  27   7 -0.9294 21.0693  -2
   4  26   9 -0.9294 21.0693   1
   4  25  11 -2.5930 20.4573  -2
   4  26   9 -2.5930 20.4573   1
  -4  26  11 37.4904 23.6199  -2
  -4  27   9 37.4904 23.6199   1
  -3  26  11 -10.548 20.8359  -2
  -3  27   9 -10.548 20.8359   1
  -2  26  11 30.7009 19.9155  -2
  -2  27   9 30.7009 19.9155   1
  -1  28   7 27.3624 19.0312  -2
  -1  27   9 27.3624 19.0312   1
  -1  26  11 -10.984 17.7297  -2
  -1  27   9 -10.984 17.7297   1
   0  26  11 39.4028 17.2555  -2
   0  27   9 39.4028 17.2555   1
   0  28   7 75.1669 20.7433  -2
   0  27   9 75.1669 20.7433   1
   1  26  11 38.8390 16.1833  -2
   1  27   9 38.8390 16.1833   1
   1  28   7 2.32911 19.1236  -2
   1  27   9 2.32911 19.1236   1
   2  28   7 15.2627 20.2609  -2
   2  27   9 15.2627 20.2609   1
   2  26  11 17.3275 15.1628  -2
   2  27   9 17.3275 15.1628   1
   3  28   7 25.3242 21.2384  -2
   3  27   9 25.3242 21.2384   1
   3  26  11 29.3671 21.2171  -2
   3  27   9 29.3671 21.2171   1
  -3  27  11 22.0148 22.1508  -2
  -3  28   9 22.0148 22.1508   1
  -2  27  11 5.44697 19.6748  -2
  -2  28   9 5.44697 19.6748   1
  -1  27  11 -13.912 18.1011  -2
  -1  28   9 -13.912 18.1011   1
   0  29   7 -0.9935 20.2874  -2
   0  28   9 -0.9935 20.2874   1
   0  27  11 -7.6736 16.8373  -2
   0  28   9 -7.6736 16.8373   1
   1  29   7 27.3338 21.3701  -2
   1  28   9 27.3338 21.3701   1
   1  27  11 15.3088 16.5098  -2
   1  28   9 15.3088 16.5098   1
   2  29   7 39.1506 21.8337  -2
   2  28   9 39.1506 21.8337   1
   2  27  11 -1.5321 15.3030  -2
   2  28   9 -1.5321 15.3030   1
 -12   0  10 169.055 22.3669  -2
 -12   0  10 169.055 22.3669   1
 -11   0  10 -32.850 29.9323  -2
 -11   0  10 -32.850 29.9323   1
 -10   0  10 346.071 20.1631   1
  -9   0  10 12.0638 11.1340   1
  -8   0  10 31.7724 7.87829   1
  -7   0  10 -4.7845 6.64625   1
  -6   0  10 105.036 6.03761   1
  -5   0  10 -2.6029 3.99050   1
  -4   1  10 123.753 17.0576  -2
  -4   0  10 123.753 17.0576   1
  -3   1  10 74.5931 15.0399  -2
  -3   0  10 74.5931 15.0399   1
  -2   1  10 223.083 8.89759  -2
  -2   0  10 223.083 8.89759   1
  -1   1  10 42.5334 6.34367  -2
  -1   0  10 42.5334 6.34367   1
   0   1  10 1030.82 23.1739  -2
   0   0  10 1030.82 23.1739   1
   1   1  10 163.683 8.64449  -2
   1   0  10 163.683 8.64449   1
   2   1  10 1730.72 51.0394  -2
   2   0  10 1730.72 51.0394   1
   3   1  10 80.8088 8.51325  -2
   3   0  10 80.8088 8.51325   1
   4   1  10 81.1664 9.35582  -2
   4   0  10 81.1664 9.35582   1
   5   1  10 3.55505 9.16532  -2
   5   0  10 3.55505 9.16532   1
   6   1  10 421.696 19.9274  -2
   6   0  10 421.696 19.9274   1
   7   1  10 -5.9873 18.3807  -2
   7   0  10 -5.9873 18.3807   1
   8   1  10 65.9233 22.1364  -2
   8   0  10 65.9233 22.1364   1
   9   1  10 51.3836 24.7446  -2
   9   0  10 51.3836 24.7446   1
  10   1  10 207.623 31.5915  -2
  10   0  10 207.623 31.5915   1
 -12   1  10 47.0348 17.9242  -2
 -12   1  10 47.0348 17.9242   1
 -11   1  10 53.1291 32.3506  -2
 -11   1  10 53.1291 32.3506   1
 -10   1  10 3.75830 8.49444   1
  -9   1  10 12.8441 7.93723   1
  -8   1  10 99.2011 6.39403   1
  -7   1  10 4.58994 4.33221   1
  -6   0  10 99.9153 20.2114  -2
  -6   1  10 99.9153 20.2114   1
  -5   0  10 91.4242 17.5900  -2
  -5   1  10 91.4242 17.5900   1
  -4   0  10 190.416 10.0156  -2
  -4   1  10 190.416 10.0156   1
  -3   0  10 284.129 10.0861  -2
  -3   1  10 284.129 10.0861   1
  -2   0  10 80.7457 7.00902  -2
  -2   1  10 80.7457 7.00902   1
  -1   0  10 140.857 7.58935  -2
  -1   1  10 140.857 7.58935   1
  -1   2  10 199.072 9.95770  -2
  -1   1  10 199.072 9.95770   1
   0   0  10 509.047 13.5829  -2
   0   1  10 509.047 13.5829   1
   0   2  10 252.974 10.5587  -2
   0   1  10 252.974 10.5587   1
   1   0  10 583.785 14.7783  -2
   1   1  10 583.785 14.7783   1
   1   2  10 643.703 22.2185  -2
   1   1  10 643.703 22.2185   1
   2   0  10 1621.84 48.0851  -2
   2   1  10 1621.84 48.0851   1
   2   2  10 1265.75 38.6227  -2
   2   1  10 1265.75 38.6227   1
   3   0  10 369.713 15.4553  -2
   3   1  10 369.713 15.4553   1
   3   2  10 477.104 18.5071  -2
   3   1  10 477.104 18.5071   1
   4   0  10 224.677 12.7264  -2
   4   1  10 224.677 12.7264   1
   4   2  10 244.447 13.4054  -2
   4   1  10 244.447 13.4054   1
   5   0  10 -1.3976 9.37872  -2
   5   1  10 -1.3976 9.37872   1
   5   2  10 120.919 12.1299  -2
   5   1  10 120.919 12.1299   1
   6   2  10 442.805 20.3765  -2
   6   1  10 442.805 20.3765   1
   6   0  10 527.682 22.5056  -2
   6   1  10 527.682 22.5056   1
   7   0  10 35.0157 19.4346  -2
   7   1  10 35.0157 19.4346   1
   7   2  10 -0.9955 18.3376  -2
   7   1  10 -0.9955 18.3376   1
   8   2  10 -0.2726 21.0652  -2
   8   1  10 -0.2726 21.0652   1
   8   0  10 23.5377 21.7222  -2
   8   1  10 23.5377 21.7222   1
   9   0  10 9.29178 24.3831  -2
   9   1  10 9.29178 24.3831   1
   9   2  10 37.1737 24.9738  -2
   9   1  10 37.1737 24.9738   1
  10   0  10 177.220 31.3490  -2
  10   1  10 177.220 31.3490   1
  10   2  10 77.8975 29.4576  -2
  10   1  10 77.8975 29.4576   1
 -12   2  10 -17.112 20.0481  -2
 -12   2  10 -17.112 20.0481   1
 -11   2  10 6.43424 18.7373  -2
 -11   2  10 6.43424 18.7373   1
 -10   2  10 101.762 10.2508   1
  -9   2  10 -6.4841 7.67002   1
  -8   1  10 190.935 17.8335  -2
  -8   2  10 190.935 17.8335   1
  -7   1  10 72.6568 14.0881  -2
  -7   2  10 72.6568 14.0881   1
  -6   1  10 236.874 12.4428  -2
  -6   2  10 236.874 12.4428   1
  -5   1  10 680.684 19.9759  -2
  -5   2  10 680.684 19.9759   1
  -4   1  10 285.724 11.8863  -2
  -4   2  10 285.724 11.8863   1
  -3   1  10 265.169 9.93851  -2
  -3   2  10 265.169 9.93851   1
  -2   1  10 68.6916 7.04501  -2
  -2   2  10 68.6916 7.04501   1
  -1   1  10 384.519 11.5726  -2
  -1   2  10 384.519 11.5726   1
  -1   3  10 558.865 20.3076  -2
  -1   2  10 558.865 20.3076   1
   0   3  10 57.8769 7.51735  -2
   0   2  10 57.8769 7.51735   1
   0   1  10 84.1682 6.84729  -2
   0   2  10 84.1682 6.84729   1
   1   3  10 238.712 12.8485  -2
   1   2  10 238.712 12.8485   1
   1   1  10 215.541 8.74671  -2
   1   2  10 215.541 8.74671   1
   2   3  10 18.0602 8.64705  -2
   2   2  10 18.0602 8.64705   1
   2   1  10 316.036 14.2803  -2
   2   2  10 316.036 14.2803   1
   3   1  10 598.729 21.5284  -2
   3   2  10 598.729 21.5284   1
   3   3  10 539.370 20.3614  -2
   3   2  10 539.370 20.3614   1
   4   1  10 72.1739 9.96636  -2
   4   2  10 72.1739 9.96636   1
   4   3  10 7.26227 9.27705  -2
   4   2  10 7.26227 9.27705   1
   5   3  10 446.634 19.8993  -2
   5   2  10 446.634 19.8993   1
   5   1  10 425.910 18.5743  -2
   5   2  10 425.910 18.5743   1
   6   3  10 93.6384 14.1102  -2
   6   2  10 93.6384 14.1102   1
   6   1  10 149.380 20.7628  -2
   6   2  10 149.380 20.7628   1
   7   3  10 144.962 23.7953  -2
   7   2  10 144.962 23.7953   1
   7   1  10 138.471 21.8087  -2
   7   2  10 138.471 21.8087   1
   8   1  10 40.8309 22.0415  -2
   8   2  10 40.8309 22.0415   1
   8   3  10 44.0781 23.3778  -2
   8   2  10 44.0781 23.3778   1
   9   1  10 28.4791 24.0062  -2
   9   2  10 28.4791 24.0062   1
   9   3  10 25.4734 25.0890  -2
   9   2  10 25.4734 25.0890   1
  10   1  10 60.4603 28.1125  -2
  10   2  10 60.4603 28.1125   1
  10   3  10 42.4572 29.0487  -2
  10   2  10 42.4572 29.0487   1
 -12   3  10 21.2941 21.2928  -2
 -12   3  10 21.2941 21.2928   1
 -11   3  10 57.2179 20.1087  -2
 -11   3  10 57.2179 20.1087   1
 -10   3  10 15.5775 8.74710   1
  -9   3  10 200.254 11.0700   1
  -8   3  10 -5.3278 6.04653   1
  -7   2  10 1135.87 31.4774  -2
  -7   3  10 1135.87 31.4774   1
  -6   2  10 64.8106 16.1103  -2
  -6   3  10 64.8106 16.1103   1
  -5   2  10 255.405 12.0900  -2
  -5   3  10 255.405 12.0900   1
  -4   2  10 61.4133 8.39594  -2
  -4   3  10 61.4133 8.39594   1
  -3   2  10 56.4422 7.17641  -2
  -3   3  10 56.4422 7.17641   1
  -2   2  10 120.220 7.92376  -2
  -2   3  10 120.220 7.92376   1
  -1   2  10 894.017 20.9000  -2
  -1   3  10 894.017 20.9000   1
  -1   4  10 822.933 26.8749  -2
  -1   3  10 822.933 26.8749   1
   0   4  10 106.933 10.3201  -2
   0   3  10 106.933 10.3201   1
   0   2  10 143.425 7.85978  -2
   0   3  10 143.425 7.85978   1
   1   4  10 730.615 24.9994  -2
   1   3  10 730.615 24.9994   1
   1   2  10 543.903 14.4938  -2
   1   3  10 543.903 14.4938   1
   2   4  10 138.653 11.4794  -2
   2   3  10 138.653 11.4794   1
   2   2  10 74.6120 7.82471  -2
   2   3  10 74.6120 7.82471   1
   3   2  10 174.067 11.7051  -2
   3   3  10 174.067 11.7051   1
   3   4  10 122.268 11.5850  -2
   3   3  10 122.268 11.5850   1
   4   4  10 60.6332 11.3765  -2
   4   3  10 60.6332 11.3765   1
   4   2  10 96.2018 10.9986  -2
   4   3  10 96.2018 10.9986   1
   5   2  10 108.783 12.3188  -2
   5   3  10 108.783 12.3188   1
   5   4  10 38.2549 12.4101  -2
   5   3  10 38.2549 12.4101   1
   6   2  10 252.884 24.3567  -2
   6   3  10 252.884 24.3567   1
   6   4  10 257.433 18.0697  -2
   6   3  10 257.433 18.0697   1
   7   2  10 36.7514 20.2685  -2
   7   3  10 36.7514 20.2685   1
   7   4  10 75.6900 23.1763  -2
   7   3  10 75.6900 23.1763   1
   8   4  10 94.5683 20.9566  -2
   8   3  10 94.5683 20.9566   1
   8   2  10 84.3402 23.2731  -2
   8   3  10 84.3402 23.2731   1
   9   2  10 109.553 26.1248  -2
   9   3  10 109.553 26.1248   1
   9   4  10 49.1097 26.9190  -2
   9   3  10 49.1097 26.9190   1
  10   4  10 37.7421 29.8279  -2
  10   3  10 37.7421 29.8279   1
 -12   4  10 41.6988 22.6741  -2
 -12   4  10 41.6988 22.6741   1
 -11   4  10 75.7617 27.0509  -2
 -11   4  10 75.7617 27.0509   1
 -10   4  10 1.77745 8.30838   1
  -9   4  10 0.60857 6.78566   1
  -8   4  10 50.7909 6.87103   1
  -7   4  10 189.084 7.66203   1
  -6   3  10 269.910 22.4353  -2
  -6   4  10 269.910 22.4353   1
  -5   3  10 715.795 20.8988  -2
  -5   4  10 715.795 20.8988   1
  -4   4  10 57.0198 3.74702   1
  -3   4  10 47.3210 3.64187   1
  -2   3  10 47.4890 14.8336  -2
  -2   4  10 47.4890 14.8336   1
  -1   3  10 447.709 19.0048  -2
  -1   4  10 447.709 19.0048   1
   0   3  10 30.9145 9.66649  -2
   0   4  10 30.9145 9.66649   1
   1   3  10 774.158 18.8241  -2
   1   4  10 774.158 18.8241   1
   2   3  10 355.069 12.9479  -2
   2   4  10 355.069 12.9479   1
   3   3  10 320.507 12.3484  -2
   3   4  10 320.507 12.3484   1
   4   4  10 4.69002 5.23908   1
   5   4  10 24.4194 6.33931   1
   6   3  10 76.6682 19.9420  -2
   6   4  10 76.6682 19.9420   1
   7   4  10 46.9101 11.3937   1
   8   4  10 18.9124 9.29787   1
   9   4  10 -1.0839 12.0697   1
  10   4  10 18.5216 13.7224   1
 -12   5  10 155.457 32.4573  -2
 -12   5  10 155.457 32.4573   1
 -11   5  10 94.6880 10.5799   1
 -10   5  10 169.819 11.0447   1
  -9   5  10 41.1787 7.20697   1
  -8   5  10 39.9873 6.90809   1
  -7   5  10 201.754 7.97684   1
  -6   5  10 227.566 6.37464   1
  -5   5  10 56.8875 4.32735   1
  -4   5  10 376.636 8.36306   1
  -3   5  10 62.1217 3.76331   1
  -2   5  10 224.229 5.69552   1
  -1   5  10 27.4243 3.47511   1
   0   5  10 106.690 4.79686   1
   1   5  10 224.496 6.84828   1
   2   5  10 219.948 7.47423   1
   3   5  10 24.9764 4.65853   1
   4   5  10 63.0920 6.45597   1
   5   5  10 92.2940 7.46570   1
   6   5  10 99.8462 9.86850   1
   7   5  10 7.95669 8.85916   1
   8   5  10 37.4239 9.98400   1
   9   5  10 20.1458 12.6347   1
  10   5  10 2.95809 12.2505   1
 -11   6  10 72.4543 9.90431   1
 -10   6  10 103.717 9.56535   1
  -9   6  10 122.333 8.31996   1
  -8   6  10 237.145 9.72080   1
  -7   6  10 21.8493 5.61104   1
  -6   6  10 358.904 8.65367   1
  -5   6  10 40.8726 3.66505   1
  -4   6  10 64.7578 4.21692   1
  -3   6  10 303.602 6.68065   1
  -2   6  10 92.2475 4.14699   1
  -1   6  10 27.4668 3.44232   1
   0   6  10 161.239 5.93212   1
   1   6  10 60.7596 4.63760   1
   2   6  10 324.831 9.13520   1
   3   6  10 103.917 5.33972   1
   4   6  10 6.95624 4.81167   1
   5   6  10 5.35873 6.22526   1
   6   6  10 43.2732 9.10920   1
   7   6  10 6.99753 8.92199   1
   8   6  10 5.94307 9.53039   1
   9   6  10 4.80714 12.6757   1
  10   6  10 47.1340 13.0422   1
 -11   7  10 66.7371 14.1890   1
 -10   7  10 22.5377 8.03724   1
  -9   7  10 180.555 9.25369   1
  -8   7  10 0.52367 6.06464   1
  -7   7  10 52.0154 5.97948   1
  -6   7  10 5.45440 4.08477   1
  -5   7  10 228.108 5.95273   1
  -4   7  10 58.3223 4.12456   1
  -3   7  10 20.7624 3.61421   1
  -2   7  10 4.52102 3.06963   1
  -1   7  10 32.6257 3.49138   1
   0   7  10 5.69068 3.87189   1
   1   7  10 182.286 6.33050   1
   2   7  10 114.061 5.96305   1
   3   7  10 156.848 6.12340   1
   4   7  10 310.758 9.44428   1
   5   7  10 61.7056 8.88262   1
   6   7  10 52.7008 9.48856   1
   7   7  10 57.6843 8.93521   1
   8   7  10 118.783 11.9394   1
   9   7  10 23.8021 13.4020   1
  10   7  10 -16.873 12.2185   1
 -11   8  10 47.9101 14.2151   1
 -10   8  10 4.53980 11.8907   1
  -9   8  10 111.039 10.7556   1
  -8   8  10 9.61992 5.97663   1
  -7   8  10 80.6441 6.26166   1
  -6   8  10 36.5992 4.42569   1
  -5   8  10 23.9212 3.47918   1
  -4   8  10 168.445 5.07827   1
  -3   8  10 206.831 6.66313   1
  -2   8  10 0.49213 2.97872   1
  -1   8  10 19.5861 3.32145   1
   0   8  10 2.57072 3.87369   1
   1   8  10 -7.5646 3.71059   1
   2   8  10 22.4254 4.25230   1
   3   8  10 29.8804 4.51607   1
   4   8  10 334.593 9.99964   1
   5   8  10 171.275 11.2351   1
   6   8  10 33.1736 9.08335   1
   7   8  10 85.7063 9.44143   1
   8   8  10 239.743 14.3231   1
   9   8  10 47.0733 13.9467   1
  10   8  10 6.41302 12.6871   1
 -11   9  10 -11.526 16.9962   1
 -10   9  10 91.1060 13.6483   1
  -9   9  10 25.0645 9.51725   1
  -8   9  10 6.24073 7.61330   1
  -7   9  10 176.812 7.55016   1
  -6   9  10 5.02219 3.93888   1
  -5   9  10 267.739 7.10460   1
  -4   9  10 90.3287 4.15080   1
  -3   9  10 100.231 4.64332   1
  -2   9  10 162.300 4.96082   1
  -1   9  10 103.669 4.69925   1
   0   9  10 105.858 5.27725   1
   1   9  10 460.200 10.4532   1
   2   9  10 5.13741 3.68168   1
   3   9  10 273.108 7.94465   1
   4   9  10 27.5104 5.46898   1
   5   9  10 67.3687 7.55193   1
   6   9  10 88.8408 10.6067   1
   7   9  10 37.7333 8.83774   1
   8   9  10 9.18418 10.1801   1
   9   9  10 58.9836 12.8149   1
  10   9  10 3.32630 12.9553   1
 -11  10  10 30.6627 18.5913   1
 -10  10  10 14.3325 16.6179   1
  -9  10  10 -7.2137 9.06112   1
  -8  10  10 -2.9582 7.48126   1
  -7  10  10 13.1220 7.08386   1
  -6  10  10 71.3846 4.69125   1
  -5  10  10 153.983 5.68493   1
  -4  10  10 734.424 12.5064   1
  -3  10  10 28.2899 3.75070   1
  -2  10  10 41.0171 3.55812   1
  -1  10  10 60.0553 4.18287   1
   0  10  10 190.048 6.56099   1
   1  10  10 90.4139 5.28718   1
   2   9  11 507.633 16.4423  -2
   2  10  10 507.633 16.4423   1
   3   9  11 0.14417 14.6558  -2
   3  10  10 0.14417 14.6558   1
   4   9  11 468.567 19.9854  -2
   4  10  10 468.567 19.9854   1
   5  10  10 -4.1060 6.59589   1
   6  11   9 186.995 26.7083  -2
   6  10  10 186.995 26.7083   1
   7  10  10 5.94032 8.55281   1
   8  10  10 23.0432 10.7547   1
   9  10  10 17.6528 12.0150   1
 -11  11  10 -17.835 17.7600   1
 -10  11  10 27.3462 17.1695   1
  -9  11  10 13.4601 11.6954   1
  -8  11  10 14.9852 7.83083   1
  -7  11  10 75.7680 8.15421   1
  -6  11  10 29.3146 6.71265   1
  -5  11  10 22.5407 3.96503   1
  -4  11  10 5.60383 3.24935   1
  -3  11  10 116.328 4.57107   1
  -2  10  11 520.303 17.3722  -2
  -2  11  10 520.303 17.3722   1
  -2  12   9 519.723 19.1406  -2
  -2  11  10 519.723 19.1406   1
  -1  12   9 42.6158 13.4080  -2
  -1  11  10 42.6158 13.4080   1
  -1  10  11 15.9358 13.6958  -2
  -1  11  10 15.9358 13.6958   1
   0  12   9 113.138 10.8243  -2
   0  11  10 113.138 10.8243   1
   0  10  11 100.854 8.97080  -2
   0  11  10 100.854 8.97080   1
   1  12   9 35.1734 9.94374  -2
   1  11  10 35.1734 9.94374   1
   1  10  11 23.8363 7.43175  -2
   1  11  10 23.8363 7.43175   1
   2  10  11 87.6183 7.60776  -2
   2  11  10 87.6183 7.60776   1
   2  12   9 59.3033 11.4540  -2
   2  11  10 59.3033 11.4540   1
   3  12   9 67.8471 12.8680  -2
   3  11  10 67.8471 12.8680   1
   3  10  11 80.8452 8.93429  -2
   3  11  10 80.8452 8.93429   1
   4  12   9 47.1008 14.0185  -2
   4  11  10 47.1008 14.0185   1
   4  10  11 45.1631 11.2688  -2
   4  11  10 45.1631 11.2688   1
   5  10  11 133.790 13.1657  -2
   5  11  10 133.790 13.1657   1
   5  12   9 10.8076 14.8221  -2
   5  11  10 10.8076 14.8221   1
   6  12   9 205.311 15.9777  -2
   6  11  10 205.311 15.9777   1
   6  10  11 187.886 21.9131  -2
   6  11  10 187.886 21.9131   1
   7  12   9 105.005 15.6535  -2
   7  11  10 105.005 15.6535   1
   8  12   9 31.0278 19.6044  -2
   8  11  10 31.0278 19.6044   1
   9  12   9 19.7164 22.9147  -2
   9  11  10 19.7164 22.9147   1
 -11  12  10 7.15064 19.1169   1
 -10  12  10 -15.228 12.9848   1
  -9  12  10 89.5964 13.7249   1
  -8  12  10 -3.6203 9.35387   1
  -7  12  10 51.9081 7.93104   1
  -6  11  11 181.117 27.3591  -2
  -6  12  10 181.117 27.3591   1
  -5  11  11 121.508 23.5308  -2
  -5  12  10 121.508 23.5308   1
  -4  11  11 285.893 12.7963  -2
  -4  12  10 285.893 12.7963   1
  -4  13   9 259.326 17.5948  -2
  -4  12  10 259.326 17.5948   1
  -3  11  11 594.135 17.1009  -2
  -3  12  10 594.135 17.1009   1
  -3  13   9 596.259 20.7149  -2
  -3  12  10 596.259 20.7149   1
  -2  11  11 11.0287 7.44716  -2
  -2  12  10 11.0287 7.44716   1
  -2  13   9 214.441 11.8738  -2
  -2  12  10 214.441 11.8738   1
  -1  11  11 583.914 16.1507  -2
  -1  12  10 583.914 16.1507   1
  -1  13   9 541.942 16.1941  -2
  -1  12  10 541.942 16.1941   1
   0  11  11 7.16716 6.47119  -2
   0  12  10 7.16716 6.47119   1
   0  13   9 5.84426 8.70463  -2
   0  12  10 5.84426 8.70463   1
   1  11  11 161.117 8.46881  -2
   1  12  10 161.117 8.46881   1
   1  13   9 85.9220 10.8280  -2
   1  12  10 85.9220 10.8280   1
   2  11  11 213.559 9.24658  -2
   2  12  10 213.559 9.24658   1
   2  13   9 194.590 13.8886  -2
   2  12  10 194.590 13.8886   1
   3  13   9 14.5792 11.4418  -2
   3  12  10 14.5792 11.4418   1
   3  11  11 43.5394 8.44870  -2
   3  12  10 43.5394 8.44870   1
   4  13   9 141.168 15.1306  -2
   4  12  10 141.168 15.1306   1
   4  11  11 148.797 13.0898  -2
   4  12  10 148.797 13.0898   1
   5  11  11 467.152 20.0546  -2
   5  12  10 467.152 20.0546   1
   5  13   9 475.114 19.3991  -2
   5  12  10 475.114 19.3991   1
   6  13   9 159.779 14.8768  -2
   6  12  10 159.779 14.8768   1
   6  11  11 45.1353 18.2604  -2
   6  12  10 45.1353 18.2604   1
   7  13   9 29.7894 14.0806  -2
   7  12  10 29.7894 14.0806   1
   7  11  11 30.9941 19.4995  -2
   7  12  10 30.9941 19.4995   1
   8  13   9 18.3324 15.6451  -2
   8  12  10 18.3324 15.6451   1
   8  11  11 -11.095 22.7118  -2
   8  12  10 -11.095 22.7118   1
   9  13   9 24.3128 18.3605  -2
   9  12  10 24.3128 18.3605   1
 -10  13  10 8.51393 13.7159   1
  -9  13  10 63.0527 13.5557   1
  -8  13  10 -6.5265 9.51138   1
  -7  12  11 -22.245 24.8468  -2
  -7  13  10 -22.245 24.8468   1
  -6  12  11 -7.2917 22.3287  -2
  -6  13  10 -7.2917 22.3287   1
  -5  12  11 20.5827 10.0992  -2
  -5  13  10 20.5827 10.0992   1
  -4  12  11 159.318 11.0516  -2
  -4  13  10 159.318 11.0516   1
  -3  12  11 124.465 9.70305  -2
  -3  13  10 124.465 9.70305   1
  -3  14   9 219.061 17.0744  -2
  -3  13  10 219.061 17.0744   1
  -2  14   9 92.1552 9.57143  -2
  -2  13  10 92.1552 9.57143   1
  -2  12  11 97.1852 8.56035  -2
  -2  13  10 97.1852 8.56035   1
  -1  12  11 288.965 10.9540  -2
  -1  13  10 288.965 10.9540   1
  -1  14   9 359.525 12.7585  -2
  -1  13  10 359.525 12.7585   1
   0  14   9 16.4675 8.77353  -2
   0  13  10 16.4675 8.77353   1
   0  12  11 41.6190 6.56761  -2
   0  13  10 41.6190 6.56761   1
   1  12  11 50.1823 6.39049  -2
   1  13  10 50.1823 6.39049   1
   1  14   9 74.6002 10.4141  -2
   1  13  10 74.6002 10.4141   1
   2  12  11 130.169 7.67247  -2
   2  13  10 130.169 7.67247   1
   2  14   9 50.7152 10.4577  -2
   2  13  10 50.7152 10.4577   1
   3  14   9 110.823 12.7664  -2
   3  13  10 110.823 12.7664   1
   3  12  11 119.703 11.6218  -2
   3  13  10 119.703 11.6218   1
   4  14   9 195.411 13.0300  -2
   4  13  10 195.411 13.0300   1
   4  12  11 219.050 14.1751  -2
   4  13  10 219.050 14.1751   1
   5  12  11 106.777 12.2505  -2
   5  13  10 106.777 12.2505   1
   5  14   9 166.865 13.4863  -2
   5  13  10 166.865 13.4863   1
   6  14   9 91.7750 13.3355  -2
   6  13  10 91.7750 13.3355   1
   6  12  11 90.4912 19.7376  -2
   6  13  10 90.4912 19.7376   1
   7  12  11 63.6333 20.5239  -2
   7  13  10 63.6333 20.5239   1
   7  14   9 43.2285 13.8590  -2
   7  13  10 43.2285 13.8590   1
   8  12  11 57.2524 24.1658  -2
   8  13  10 57.2524 24.1658   1
   8  14   9 41.2489 16.0054  -2
   8  13  10 41.2489 16.0054   1
   9  14   9 -10.771 17.5641  -2
   9  13  10 -10.771 17.5641   1
 -10  14  10 28.8726 14.4580   1
  -9  13  11 44.9748 31.8900  -2
  -9  14  10 44.9748 31.8900   1
  -8  13  11 3.87534 27.9208  -2
  -8  14  10 3.87534 27.9208   1
  -7  13  11 -25.720 24.6950  -2
  -7  14  10 -25.720 24.6950   1
  -6  13  11 -2.3226 10.9850  -2
  -6  14  10 -2.3226 10.9850   1
  -5  13  11 42.5502 10.5500  -2
  -5  14  10 42.5502 10.5500   1
  -4  13  11 88.1287 10.2258  -2
  -4  14  10 88.1287 10.2258   1
  -3  13  11 108.901 9.39275  -2
  -3  14  10 108.901 9.39275   1
  -3  15   9 79.1143 13.3356  -2
  -3  14  10 79.1143 13.3356   1
  -2  13  11 79.2083 8.29051  -2
  -2  14  10 79.2083 8.29051   1
  -2  15   9 48.7653 13.3414  -2
  -2  14  10 48.7653 13.3414   1
  -1  13  11 7.08259 6.31346  -2
  -1  14  10 7.08259 6.31346   1
  -1  15   9 72.4953 9.90699  -2
  -1  14  10 72.4953 9.90699   1
   0  13  11 300.655 10.7960  -2
   0  14  10 300.655 10.7960   1
   0  15   9 283.018 14.6433  -2
   0  14  10 283.018 14.6433   1
   1  13  11 57.4523 6.41125  -2
   1  14  10 57.4523 6.41125   1
   1  15   9 69.6782 10.4694  -2
   1  14  10 69.6782 10.4694   1
   2  13  11 92.4365 7.19189  -2
   2  14  10 92.4365 7.19189   1
   2  15   9 80.5192 11.2650  -2
   2  14  10 80.5192 11.2650   1
   3  13  11 -3.6193 9.24551  -2
   3  14  10 -3.6193 9.24551   1
   3  15   9 18.5514 10.6443  -2
   3  14  10 18.5514 10.6443   1
   4  15   9 8.69683 9.42079  -2
   4  14  10 8.69683 9.42079   1
   4  13  11 33.1820 10.6620  -2
   4  14  10 33.1820 10.6620   1
   5  13  11 58.5128 11.7145  -2
   5  14  10 58.5128 11.7145   1
   5  15   9 89.9552 12.0428  -2
   5  14  10 89.9552 12.0428   1
   6  15   9 74.3739 12.9232  -2
   6  14  10 74.3739 12.9232   1
   6  13  11 109.145 19.9208  -2
   6  14  10 109.145 19.9208   1
   7  15   9 25.5316 11.6383  -2
   7  14  10 25.5316 11.6383   1
   7  13  11 -0.3506 20.4686  -2
   7  14  10 -0.3506 20.4686   1
   8  15   9 36.6702 13.7876  -2
   8  14  10 36.6702 13.7876   1
   8  13  11 24.7553 31.6196  -2
   8  14  10 24.7553 31.6196   1
   9  15   9 91.9184 19.0212  -2
   9  14  10 91.9184 19.0212   1
 -10  15  10 138.689 16.9419   1
  -9  15  10 9.87672 13.1602   1
  -8  14  11 44.6191 30.2766  -2
  -8  15  10 44.6191 30.2766   1
  -7  14  11 20.4445 12.6099  -2
  -7  15  10 20.4445 12.6099   1
  -6  14  11 15.8592 11.5711  -2
  -6  15  10 15.8592 11.5711   1
  -5  14  11 82.1570 11.3349  -2
  -5  15  10 82.1570 11.3349   1
  -4  14  11 29.4768 9.65709  -2
  -4  15  10 29.4768 9.65709   1
  -3  14  11 159.901 10.4266  -2
  -3  15  10 159.901 10.4266   1
  -2  14  11 153.992 9.64807  -2
  -2  15  10 153.992 9.64807   1
  -2  16   9 213.827 18.3516  -2
  -2  15  10 213.827 18.3516   1
  -1  16   9 65.6446 10.5895  -2
  -1  15  10 65.6446 10.5895   1
  -1  14  11 5.70255 6.68392  -2
  -1  15  10 5.70255 6.68392   1
   0  16   9 133.355 12.0344  -2
   0  15  10 133.355 12.0344   1
   0  14  11 129.766 8.20632  -2
   0  15  10 129.766 8.20632   1
   1  14  11 81.5951 7.25212  -2
   1  15  10 81.5951 7.25212   1
   1  16   9 111.433 12.3027  -2
   1  15  10 111.433 12.3027   1
   2  16   9 57.3182 11.8986  -2
   2  15  10 57.3182 11.8986   1
   2  14  11 30.5309 7.83566  -2
   2  15  10 30.5309 7.83566   1
   3  16   9 18.1707 9.85597  -2
   3  15  10 18.1707 9.85597   1
   3  14  11 53.8477 11.2025  -2
   3  15  10 53.8477 11.2025   1
   4  16   9 98.3177 11.9674  -2
   4  15  10 98.3177 11.9674   1
   4  14  11 138.896 13.2687  -2
   4  15  10 138.896 13.2687   1
   5  16   9 117.133 13.4005  -2
   5  15  10 117.133 13.4005   1
   5  14  11 162.411 14.1690  -2
   5  15  10 162.411 14.1690   1
   6  14  11 56.3936 19.6060  -2
   6  15  10 56.3936 19.6060   1
   6  16   9 97.7947 14.0005  -2
   6  15  10 97.7947 14.0005   1
   7  16   9 -9.6964 11.7375  -2
   7  15  10 -9.6964 11.7375   1
   7  14  11 26.7364 26.8205  -2
   7  15  10 26.7364 26.8205   1
   8  16   9 9.58245 13.6364  -2
   8  15  10 9.58245 13.6364   1
 -10  16  10 26.6147 15.0581   1
  -9  16  10 17.0139 13.6760   1
  -8  15  11 141.616 17.9345  -2
  -8  16  10 141.616 17.9345   1
  -7  15  11 53.2757 13.5243  -2
  -7  16  10 53.2757 13.5243   1
  -6  15  11 104.019 12.9844  -2
  -6  16  10 104.019 12.9844   1
  -5  15  11 63.3124 11.4419  -2
  -5  16  10 63.3124 11.4419   1
  -4  15  11 7.78080 9.83683  -2
  -4  16  10 7.78080 9.83683   1
  -3  15  11 36.4667 9.33152  -2
  -3  16  10 36.4667 9.33152   1
  -2  15  11 196.623 10.9536  -2
  -2  16  10 196.623 10.9536   1
  -2  17   9 181.384 18.1365  -2
  -2  16  10 181.384 18.1365   1
  -1  15  11 140.126 9.53307  -2
  -1  16  10 140.126 9.53307   1
  -1  17   9 33.5139 15.4021  -2
  -1  16  10 33.5139 15.4021   1
   0  15  11 22.1937 7.38762  -2
   0  16  10 22.1937 7.38762   1
   0  17   9 32.6896 11.4635  -2
   0  16  10 32.6896 11.4635   1
   1  15  11 156.723 11.1460  -2
   1  16  10 156.723 11.1460   1
   1  17   9 101.822 11.4983  -2
   1  16  10 101.822 11.4983   1
   2  17   9 47.3865 11.1782  -2
   2  16  10 47.3865 11.1782   1
   2  15  11 25.4411 9.09517  -2
   2  16  10 25.4411 9.09517   1
   3  17   9 173.200 13.8488  -2
   3  16  10 173.200 13.8488   1
   3  15  11 165.353 14.6009  -2
   3  16  10 165.353 14.6009   1
   4  17   9 70.6782 13.0250  -2
   4  16  10 70.6782 13.0250   1
   4  15  11 95.8250 13.3526  -2
   4  16  10 95.8250 13.3526   1
   5  15  11 89.2500 14.4668  -2
   5  16  10 89.2500 14.4668   1
   5  17   9 67.8428 13.7412  -2
   5  16  10 67.8428 13.7412   1
   6  15  11 77.7305 23.0472  -2
   6  16  10 77.7305 23.0472   1
   6  17   9 55.7522 12.3387  -2
   6  16  10 55.7522 12.3387   1
   7  15  11 44.7204 35.3315  -2
   7  16  10 44.7204 35.3315   1
   7  17   9 -7.9485 12.7590  -2
   7  16  10 -7.9485 12.7590   1
   8  17   9 -12.571 14.2399  -2
   8  16  10 -12.571 14.2399   1
  -9  17  10 160.580 16.9760   1
  -8  17  10 8.92308 11.0253   1
  -7  16  11 140.066 17.2293  -2
  -7  17  10 140.066 17.2293   1
  -6  16  11 25.1280 14.3945  -2
  -6  17  10 25.1280 14.3945   1
  -5  16  11 96.4206 14.6442  -2
  -5  17  10 96.4206 14.6442   1
  -4  16  11 -0.8960 10.4908  -2
  -4  17  10 -0.8960 10.4908   1
  -3  16  11 199.268 12.5168  -2
  -3  17  10 199.268 12.5168   1
  -2  16  11 87.4520 10.3807  -2
  -2  17  10 87.4520 10.3807   1
  -1  18   9 360.985 31.9946  -2
  -1  17  10 360.985 31.9946   1
  -1  16  11 350.151 13.7111  -2
  -1  17  10 350.151 13.7111   1
   0  16  11 224.741 11.4722  -2
   0  17  10 224.741 11.4722   1
   0  18   9 197.112 27.2657  -2
   0  17  10 197.112 27.2657   1
   1  16  11 123.597 11.6001  -2
   1  17  10 123.597 11.6001   1
   1  18   9 141.130 16.3957  -2
   1  17  10 141.130 16.3957   1
   2  18   9 105.933 13.3575  -2
   2  17  10 105.933 13.3575   1
   2  16  11 59.0571 14.0536  -2
   2  17  10 59.0571 14.0536   1
   3  18   9 22.3061 12.7041  -2
   3  17  10 22.3061 12.7041   1
   3  16  11 24.6738 13.3546  -2
   3  17  10 24.6738 13.3546   1
   4  18   9 18.0517 13.5302  -2
   4  17  10 18.0517 13.5302   1
   4  16  11 26.0447 13.7459  -2
   4  17  10 26.0447 13.7459   1
   5  18   9 41.3782 12.3625  -2
   5  17  10 41.3782 12.3625   1
   5  16  11 12.1810 21.5681  -2
   5  17  10 12.1810 21.5681   1
   6  18   9 36.7324 13.3400  -2
   6  17  10 36.7324 13.3400   1
   7  18   9 19.7116 14.4611  -2
   7  17  10 19.7116 14.4611   1
   8  18   9 39.1001 16.3158  -2
   8  17  10 39.1001 16.3158   1
  -9  18  10 9.57558 14.3319   1
  -8  18  10 5.30511 11.3398   1
  -7  18  10 82.7826 11.8804   1
  -6  18  10 -5.0851 9.54794   1
  -5  17  11 169.833 20.0679  -2
  -5  18  10 169.833 20.0679   1
  -4  17  11 131.777 18.2672  -2
  -4  18  10 131.777 18.2672   1
  -3  17  11 185.537 17.8408  -2
  -3  18  10 185.537 17.8408   1
  -2  17  11 -21.649 21.3778  -2
  -2  18  10 -21.649 21.3778   1
  -1  17  11 29.9624 13.8451  -2
  -1  18  10 29.9624 13.8451   1
   0  17  11 15.6884 12.9375  -2
   0  18  10 15.6884 12.9375   1
   1  17  11 0.20388 11.9984  -2
   1  18  10 0.20388 11.9984   1
   2  17  11 32.9874 20.6153  -2
   2  18  10 32.9874 20.6153   1
   3  18  10 38.5223 7.79968   1
   4  19   9 72.7370 28.1673  -2
   4  18  10 72.7370 28.1673   1
   5  19   9 79.5365 13.8477  -2
   5  18  10 79.5365 13.8477   1
   6  19   9 43.9459 14.3926  -2
   6  18  10 43.9459 14.3926   1
   7  19   9 11.4319 15.4235  -2
   7  18  10 11.4319 15.4235   1
   8  19   9 -14.189 17.0473  -2
   8  18  10 -14.189 17.0473   1
  -9  19  10 106.967 16.3569   1
  -8  19  10 8.60485 11.7926   1
  -7  19  10 48.6086 11.6199   1
  -6  19  10 109.295 11.9173   1
  -5  19  10 6.84691 8.02134   1
  -4  19  10 210.456 8.80312   1
  -3  19  10 26.8222 6.26366   1
  -2  19  10 71.7973 6.90447   1
  -1  19  10 421.718 12.9842   1
   0  19  10 63.7143 7.67483   1
   1  19  10 189.304 9.70266   1
   2  19  10 335.673 11.8346   1
   3  19  10 62.9846 8.02392   1
   4  19  10 88.4221 8.08579   1
   5  19  10 -0.9922 8.12915   1
   6  19  10 6.65482 8.91893   1
   7  19  10 113.423 11.1938   1
  -8  20  10 39.9276 12.7235   1
  -7  20  10 4.63108 11.0716   1
  -6  20  10 26.3903 10.8259   1
  -5  20  10 86.5370 9.66944   1
  -4  20  10 28.4027 6.36433   1
  -3  20  10 37.0827 6.65901   1
  -2  20  10 127.008 8.68898   1
  -1  20  10 33.5768 7.30536   1
   0  20  10 96.6890 8.35608   1
   1  20  10 39.2780 7.63604   1
   2  20  10 373.329 14.7433   1
   3  20  10 26.8237 9.14949   1
   4  20  10 -5.3570 7.39207   1
   5  20  10 94.7688 10.8567   1
   6  20  10 13.9428 9.39673   1
   7  20  10 -6.4344 9.53346   1
  -8  21  10 10.9636 12.5906   1
  -7  21  10 45.1449 12.1898   1
  -6  21  10 22.7594 11.1843   1
  -5  21  10 1.01085 9.95900   1
  -4  21  10 32.8238 6.59546   1
  -3  21  10 10.6934 6.92516   1
  -2  21  10 211.304 10.2355   1
  -1  21  10 8.40117 7.10352   1
   0  21  10 25.8484 7.47527   1
   1  21  10 78.2769 8.53275   1
   2  21  10 84.6009 10.2139   1
   3  21  10 35.9391 9.62434   1
   4  21  10 145.373 11.6260   1
   5  21  10 19.7997 11.6480   1
   6  21  10 139.303 12.4403   1
  -8  22  10 28.7986 13.4802   1
  -7  22  10 -0.2198 11.8727   1
  -6  22  10 -3.0663 11.1550   1
  -5  22  10 65.1990 12.0639   1
  -4  22  10 5.22807 6.92412   1
  -3  22  10 52.9076 8.02229   1
  -2  22  10 69.4548 8.36059   1
  -1  22  10 182.975 10.0316   1
   0  22  10 -8.0462 8.54100   1
   1  22  10 -3.3358 8.94849   1
   2  22  10 0.27591 9.09906   1
   3  22  10 108.531 11.0637   1
   4  22  10 11.4390 11.5129   1
   5  22  10 106.919 13.6948   1
   6  22  10 69.1188 13.4483   1
  -7  23  10 23.3856 12.9331   1
  -6  23  10 -4.2773 13.0697   1
  -5  23  10 16.5726 13.0741   1
  -4  23  10 -6.7185 6.92275   1
  -3  23  10 14.1640 7.70199   1
  -2  23  10 4.97478 7.65636   1
  -1  23  10 -13.926 8.47811   1
   0  24   8 38.5193 29.7335  -2
   0  23  10 38.5193 29.7335   1
   1  24   8 123.741 20.1038  -2
   1  23  10 123.741 20.1038   1
   2  24   8 113.380 20.8522  -2
   2  23  10 113.380 20.8522   1
   3  24   8 23.6309 20.8637  -2
   3  23  10 23.6309 20.8637   1
   4  24   8 103.635 34.6828  -2
   4  23  10 103.635 34.6828   1
   5  24   8 60.9282 35.1971  -2
   5  23  10 60.9282 35.1971   1
  -6  24  10 81.9116 16.0246   1
  -5  24  10 56.5365 14.4887   1
  -4  23  12 49.9003 16.8952  -2
  -4  24  10 49.9003 16.8952   1
  -3  23  12 -1.1337 20.3449  -2
  -3  24  10 -1.1337 20.3449   1
  -2  25   8 65.1196 16.4217  -2
  -2  24  10 65.1196 16.4217   1
  -2  23  12 46.2496 20.4494  -2
  -2  24  10 46.2496 20.4494   1
  -1  23  12 43.2987 19.5731  -2
  -1  24  10 43.2987 19.5731   1
  -1  25   8 -0.2414 16.3262  -2
  -1  24  10 -0.2414 16.3262   1
   0  23  12 69.0829 19.4784  -2
   0  24  10 69.0829 19.4784   1
   0  25   8 87.2664 19.2320  -2
   0  24  10 87.2664 19.2320   1
   1  23  12 65.5532 18.9361  -2
   1  24  10 65.5532 18.9361   1
   1  25   8 6.96307 18.2856  -2
   1  24  10 6.96307 18.2856   1
   2  23  12 155.291 19.9503  -2
   2  24  10 155.291 19.9503   1
   2  25   8 140.913 21.6427  -2
   2  24  10 140.913 21.6427   1
   3  23  12 146.422 19.7810  -2
   3  24  10 146.422 19.7810   1
   3  25   8 171.976 23.7069  -2
   3  24  10 171.976 23.7069   1
   4  23  12 -22.138 23.5405  -2
   4  24  10 -22.138 23.5405   1
   4  25   8 9.71062 21.7455  -2
   4  24  10 9.71062 21.7455   1
   5  25   8 57.7782 24.5491  -2
   5  24  10 57.7782 24.5491   1
  -6  24  12 -15.565 22.3043  -2
  -6  25  10 -15.565 22.3043   1
  -5  24  12 0.62214 23.4209  -2
  -5  25  10 0.62214 23.4209   1
  -4  24  12 56.2010 22.9881  -2
  -4  25  10 56.2010 22.9881   1
  -3  24  12 21.3250 20.8263  -2
  -3  25  10 21.3250 20.8263   1
  -2  26   8 -1.4040 15.7842  -2
  -2  25  10 -1.4040 15.7842   1
  -2  24  12 -5.4998 19.3667  -2
  -2  25  10 -5.4998 19.3667   1
  -1  26   8 89.9789 18.3128  -2
  -1  25  10 89.9789 18.3128   1
  -1  24  12 99.4719 20.3305  -2
  -1  25  10 99.4719 20.3305   1
   0  24  12 77.6440 19.3165  -2
   0  25  10 77.6440 19.3165   1
   0  26   8 37.3166 18.3058  -2
   0  25  10 37.3166 18.3058   1
   1  26   8 29.9993 18.6434  -2
   1  25  10 29.9993 18.6434   1
   1  24  12 2.48175 17.2050  -2
   1  25  10 2.48175 17.2050   1
   2  24  12 -15.399 16.6383  -2
   2  25  10 -15.399 16.6383   1
   2  26   8 41.6227 19.4748  -2
   2  25  10 41.6227 19.4748   1
   3  26   8 71.0664 21.1173  -2
   3  25  10 71.0664 21.1173   1
   3  24  12 41.2874 17.6070  -2
   3  25  10 41.2874 17.6070   1
   4  24  12 -30.946 22.4957  -2
   4  25  10 -30.946 22.4957   1
   4  26   8 -1.3674 20.9623  -2
   4  25  10 -1.3674 20.9623   1
  -5  25  12 13.9404 23.5998  -2
  -5  26  10 13.9404 23.5998   1
  -4  25  12 29.9422 22.2326  -2
  -4  26  10 29.9422 22.2326   1
  -3  25  12 10.5332 20.1709  -2
  -3  26  10 10.5332 20.1709   1
  -3  27   8 3.37287 15.6914  -2
  -3  26  10 3.37287 15.6914   1
  -2  27   8 8.51399 16.5327  -2
  -2  26  10 8.51399 16.5327   1
  -2  25  12 20.2949 18.7171  -2
  -2  26  10 20.2949 18.7171   1
  -1  27   8 82.5322 18.6982  -2
  -1  26  10 82.5322 18.6982   1
  -1  25  12 59.0221 18.6720  -2
  -1  26  10 59.0221 18.6720   1
   0  25  12 73.3777 18.4308  -2
   0  26  10 73.3777 18.4308   1
   0  27   8 62.0718 18.9201  -2
   0  26  10 62.0718 18.9201   1
   1  25  12 15.8687 17.0962  -2
   1  26  10 15.8687 17.0962   1
   1  27   8 13.8277 18.0800  -2
   1  26  10 13.8277 18.0800   1
   2  25  12 60.0742 17.5994  -2
   2  26  10 60.0742 17.5994   1
   2  27   8 36.4104 19.2352  -2
   2  26  10 36.4104 19.2352   1
   3  25  12 -1.3002 16.5089  -2
   3  26  10 -1.3002 16.5089   1
   3  27   8 4.90152 19.0611  -2
   3  26  10 4.90152 19.0611   1
  -4  26  12 6.59821 21.5293  -2
  -4  27  10 6.59821 21.5293   1
  -3  26  12 12.3730 19.9067  -2
  -3  27  10 12.3730 19.9067   1
  -3  28   8 46.0115 16.7446  -2
  -3  27  10 46.0115 16.7446   1
  -2  26  12 -3.9205 17.4739  -2
  -2  27  10 -3.9205 17.4739   1
  -2  28   8 2.16323 16.9859  -2
  -2  27  10 2.16323 16.9859   1
  -1  26  12 16.1941 16.8551  -2
  -1  27  10 16.1941 16.8551   1
  -1  28   8 -2.9848 17.2957  -2
  -1  27  10 -2.9848 17.2957   1
   0  28   8 36.1376 18.5139  -2
   0  27  10 36.1376 18.5139   1
   0  26  12 -5.8318 15.9860  -2
   0  27  10 -5.8318 15.9860   1
   1  28   8 10.6702 18.6770  -2
   1  27  10 10.6702 18.6770   1
   1  26  12 30.5429 16.8435  -2
   1  27  10 30.5429 16.8435   1
   2  28   8 47.7538 19.6385  -2
   2  27  10 47.7538 19.6385   1
   2  26  12 -1.7701 16.2040  -2
   2  27  10 -1.7701 16.2040   1
  -2  27  12 -2.3005 18.3039  -2
  -2  28  10 -2.3005 18.3039   1
  -2  29   8 27.0107 18.4668  -2
  -2  28  10 27.0107 18.4668   1
  -1  27  12 6.51326 17.2479  -2
  -1  28  10 6.51326 17.2479   1
  -1  29   8 -26.413 18.0868  -2
  -1  28  10 -26.413 18.0868   1
   0  29   8 -14.951 18.6605  -2
   0  28  10 -14.951 18.6605   1
   0  27  12 30.9334 17.0555  -2
   0  28  10 30.9334 17.0555   1
   1  27  12 -4.7762 16.2497  -2
   1  28  10 -4.7762 16.2497   1
   1  29   8 -0.2328 19.2584  -2
   1  28  10 -0.2328 19.2584   1
 -12   0  11 -5.7790 14.8806   1
 -11   0  11 32.6529 14.4065   1
 -10   0  11 -10.848 12.0774   1
  -9   0  11 46.6604 12.4039   1
  -8   1  11 6.16759 17.1538  -2
  -8   0  11 6.16759 17.1538   1
  -7   1  11 101.072 14.0527  -2
  -7   0  11 101.072 14.0527   1
  -6   1  11 9.25728 7.74198  -2
  -6   0  11 9.25728 7.74198   1
  -5   1  11 82.1660 6.51881  -2
  -5   0  11 82.1660 6.51881   1
  -4   1  11 -2.2502 5.15980  -2
  -4   0  11 -2.2502 5.15980   1
  -3   1  11 139.590 7.71091  -2
  -3   0  11 139.590 7.71091   1
  -2   1  11 -0.8494 5.65333  -2
  -2   0  11 -0.8494 5.65333   1
  -1   1  11 581.101 14.8955  -2
  -1   0  11 581.101 14.8955   1
   0   1  11 28.7738 5.34847  -2
   0   0  11 28.7738 5.34847   1
   1   1  11 953.872 25.1328  -2
   1   0  11 953.872 25.1328   1
   2   1  11 -0.0173 7.08402  -2
   2   0  11 -0.0173 7.08402   1
   3   1  11 225.604 12.6111  -2
   3   0  11 225.604 12.6111   1
   4   1  11 12.1779 9.43722  -2
   4   0  11 12.1779 9.43722   1
   5   1  11 796.523 28.7488  -2
   5   0  11 796.523 28.7488   1
   6   1  11 -9.3615 12.7841  -2
   6   0  11 -9.3615 12.7841   1
   7   1  11 34.2194 21.6096  -2
   7   0  11 34.2194 21.6096   1
   8   1  11 8.30528 23.6830  -2
   8   0  11 8.30528 23.6830   1
   9   1  11 198.115 31.0432  -2
   9   0  11 198.115 31.0432   1
  10   0  11 36.2437 20.7632   1
 -12   1  11 27.4728 36.8905  -2
 -12   1  11 27.4728 36.8905   1
 -11   0  11 132.018 35.8326  -2
 -11   1  11 132.018 35.8326   1
 -10   0  11 44.5761 30.0132  -2
 -10   1  11 44.5761 30.0132   1
  -9   0  11 149.696 18.2249  -2
  -9   1  11 149.696 18.2249   1
  -8   0  11 70.4520 14.9646  -2
  -8   1  11 70.4520 14.9646   1
  -7   0  11 262.474 14.2059  -2
  -7   1  11 262.474 14.2059   1
  -6   0  11 17.1357 8.65840  -2
  -6   1  11 17.1357 8.65840   1
  -5   0  11 17.5757 5.79953  -2
  -5   1  11 17.5757 5.79953   1
  -5   2  11 81.3316 10.6355  -2
  -5   1  11 81.3316 10.6355   1
  -4   0  11 6.68598 6.05318  -2
  -4   1  11 6.68598 6.05318   1
  -4   2  11 34.0712 11.8693  -2
  -4   1  11 34.0712 11.8693   1
  -3   0  11 268.917 9.64985  -2
  -3   1  11 268.917 9.64985   1
  -3   2  11 265.457 8.48420  -2
  -3   1  11 265.457 8.48420   1
  -2   2  11 5.23137 5.98134  -2
  -2   1  11 5.23137 5.98134   1
  -2   0  11 6.32944 5.52708  -2
  -2   1  11 6.32944 5.52708   1
  -1   0  11 407.971 11.7381  -2
  -1   1  11 407.971 11.7381   1
  -1   2  11 338.896 10.6953  -2
  -1   1  11 338.896 10.6953   1
   0   2  11 455.537 14.5809  -2
   0   1  11 455.537 14.5809   1
   0   0  11 103.443 6.55019  -2
   0   1  11 103.443 6.55019   1
   1   2  11 3215.73 75.7537  -2
   1   1  11 3215.73 75.7537   1
   1   0  11 3000.14 61.5000  -2
   1   1  11 3000.14 61.5000   1
   2   2  11 106.398 9.82781  -2
   2   1  11 106.398 9.82781   1
   2   0  11 17.2494 7.64357  -2
   2   1  11 17.2494 7.64357   1
   3   0  11 57.1336 8.97444  -2
   3   1  11 57.1336 8.97444   1
   3   2  11 49.1873 9.32536  -2
   3   1  11 49.1873 9.32536   1
   4   0  11 27.8920 9.76477  -2
   4   1  11 27.8920 9.76477   1
   4   2  11 49.6838 10.7982  -2
   4   1  11 49.6838 10.7982   1
   5   2  11 27.1569 11.9588  -2
   5   1  11 27.1569 11.9588   1
   5   0  11 230.579 15.3517  -2
   5   1  11 230.579 15.3517   1
   6   0  11 21.2565 15.0794  -2
   6   1  11 21.2565 15.0794   1
   6   2  11 54.8249 14.0557  -2
   6   1  11 54.8249 14.0557   1
   7   2  11 113.325 24.0154  -2
   7   1  11 113.325 24.0154   1
   7   0  11 152.927 24.3246  -2
   7   1  11 152.927 24.3246   1
   8   0  11 57.9905 24.4810  -2
   8   1  11 57.9905 24.4810   1
   8   2  11 79.4499 25.3724  -2
   8   1  11 79.4499 25.3724   1
   9   2  11 105.808 28.6392  -2
   9   1  11 105.808 28.6392   1
   9   0  11 148.763 29.0151  -2
   9   1  11 148.763 29.0151   1
  10   1  11 51.2901 14.8905   1
 -12   2  11 -17.808 36.4639  -2
 -12   2  11 -17.808 36.4639   1
 -11   1  11 42.7721 33.5525  -2
 -11   2  11 42.7721 33.5525   1
 -10   1  11 27.8348 17.8927  -2
 -10   2  11 27.8348 17.8927   1
  -9   1  11 74.5877 17.3154  -2
  -9   2  11 74.5877 17.3154   1
  -8   1  11 78.7160 15.4509  -2
  -8   2  11 78.7160 15.4509   1
  -7   1  11 102.537 10.0693  -2
  -7   2  11 102.537 10.0693   1
  -6   1  11 16.5473 7.52539  -2
  -6   2  11 16.5473 7.52539   1
  -5   1  11 346.158 11.5209  -2
  -5   2  11 346.158 11.5209   1
  -4   1  11 55.4184 6.74112  -2
  -4   2  11 55.4184 6.74112   1
  -3   1  11 85.1457 6.95698  -2
  -3   2  11 85.1457 6.95698   1
  -2   1  11 30.9215 6.08510  -2
  -2   2  11 30.9215 6.08510   1
  -2   3  11 44.2763 11.4254  -2
  -2   2  11 44.2763 11.4254   1
  -1   1  11 356.286 11.0738  -2
  -1   2  11 356.286 11.0738   1
  -1   3  11 339.119 12.4730  -2
  -1   2  11 339.119 12.4730   1
   0   3  11 1179.99 30.1793  -2
   0   2  11 1179.99 30.1793   1
   0   1  11 1224.45 27.1093  -2
   0   2  11 1224.45 27.1093   1
   1   1  11 1539.32 33.2448  -2
   1   2  11 1539.32 33.2448   1
   1   3  11 816.117 27.1499  -2
   1   2  11 816.117 27.1499   1
   2   3  11 426.380 17.7173  -2
   2   2  11 426.380 17.7173   1
   2   1  11 432.943 17.4381  -2
   2   2  11 432.943 17.4381   1
   3   3  11 188.383 12.9610  -2
   3   2  11 188.383 12.9610   1
   3   1  11 183.626 12.0055  -2
   3   2  11 183.626 12.0055   1
   4   1  11 19.1041 9.90310  -2
   4   2  11 19.1041 9.90310   1
   4   3  11 52.1474 11.3684  -2
   4   2  11 52.1474 11.3684   1
   5   1  11 20.1280 11.5080  -2
   5   2  11 20.1280 11.5080   1
   5   3  11 44.5145 12.9021  -2
   5   2  11 44.5145 12.9021   1
   6   3  11 200.355 17.2051  -2
   6   2  11 200.355 17.2051   1
   6   1  11 149.087 22.2197  -2
   6   2  11 149.087 22.2197   1
   7   1  11 87.4872 23.1354  -2
   7   2  11 87.4872 23.1354   1
   7   3  11 93.9641 23.6502  -2
   7   2  11 93.9641 23.6502   1
   8   1  11 234.688 28.6685  -2
   8   2  11 234.688 28.6685   1
   8   3  11 183.428 28.0906  -2
   8   2  11 183.428 28.0906   1
   9   2  11 15.2894 12.8518   1
  10   2  11 35.3531 14.6611   1
 -12   3  11 133.565 40.8228  -2
 -12   3  11 133.565 40.8228   1
 -11   3  11 -3.7228 9.13184   1
 -10   2  11 58.3502 31.1980  -2
 -10   3  11 58.3502 31.1980   1
  -9   2  11 42.0425 16.9674  -2
  -9   3  11 42.0425 16.9674   1
  -8   2  11 109.099 16.7108  -2
  -8   3  11 109.099 16.7108   1
  -7   2  11 63.4239 11.2737  -2
  -7   3  11 63.4239 11.2737   1
  -6   2  11 663.052 17.9131  -2
  -6   3  11 663.052 17.9131   1
  -5   2  11 116.228 8.29696  -2
  -5   3  11 116.228 8.29696   1
  -4   2  11 189.061 8.90041  -2
  -4   3  11 189.061 8.90041   1
  -3   2  11 -3.9714 6.14607  -2
  -3   3  11 -3.9714 6.14607   1
  -2   2  11 32.8105 6.56850  -2
  -2   3  11 32.8105 6.56850   1
  -1   2  11 300.488 10.4896  -2
  -1   3  11 300.488 10.4896   1
  -1   4  11 209.370 12.3717  -2
  -1   3  11 209.370 12.3717   1
   0   2  11 329.760 10.7383  -2
   0   3  11 329.760 10.7383   1
   0   4  11 306.343 11.9663  -2
   0   3  11 306.343 11.9663   1
   1   2  11 289.374 10.2672  -2
   1   3  11 289.374 10.2672   1
   2   2  11 168.683 9.60611  -2
   2   3  11 168.683 9.60611   1
   3   2  11 91.9612 10.7031  -2
   3   3  11 91.9612 10.7031   1
   4   2  11 80.0624 11.5416  -2
   4   3  11 80.0624 11.5416   1
   5   2  11 54.6754 12.3977  -2
   5   3  11 54.6754 12.3977   1
   6   2  11 192.559 24.1661  -2
   6   3  11 192.559 24.1661   1
   7   3  11 -13.144 10.5747   1
   8   3  11 -4.1786 11.5784   1
   9   3  11 7.82204 12.9148   1
  10   3  11 28.3416 14.7269   1
 -12   4  11 4.15834 12.6503   1
 -11   4  11 39.3599 10.1255   1
 -10   4  11 12.2065 8.79163   1
  -9   4  11 50.3169 7.59543   1
  -8   3  11 379.830 22.6230  -2
  -8   4  11 379.830 22.6230   1
  -7   3  11 -14.731 17.0488  -2
  -7   4  11 -14.731 17.0488   1
  -6   3  11 321.597 14.1379  -2
  -6   4  11 321.597 14.1379   1
  -5   3  11 184.138 9.77241  -2
  -5   4  11 184.138 9.77241   1
  -4   3  11 185.441 10.4509  -2
  -4   4  11 185.441 10.4509   1
  -3   3  11 279.940 10.5247  -2
  -3   4  11 279.940 10.5247   1
  -2   3  11 303.417 10.8082  -2
  -2   4  11 303.417 10.8082   1
  -1   3  11 66.8891 8.35291  -2
  -1   4  11 66.8891 8.35291   1
   0   3  11 1307.72 28.9046  -2
   0   4  11 1307.72 28.9046   1
   0   5  11 1203.31 54.4808  -2
   0   4  11 1203.31 54.4808   1
   1   3  11 70.1198 8.38717  -2
   1   4  11 70.1198 8.38717   1
   2   3  11 26.0450 9.30563  -2
   2   4  11 26.0450 9.30563   1
   3   3  11 266.722 14.5267  -2
   3   4  11 266.722 14.5267   1
   4   4  11 33.8798 6.18731   1
   5   3  11 161.421 21.5798  -2
   5   4  11 161.421 21.5798   1
   6   4  11 74.6865 9.81478   1
   7   4  11 104.539 13.1601   1
   8   4  11 11.3103 11.9254   1
   9   4  11 4.13007 13.1063   1
  10   4  11 8.42973 14.5035   1
 -11   5  11 26.7187 9.73073   1
 -10   5  11 -2.6977 8.44764   1
  -9   5  11 65.9303 7.73169   1
  -8   5  11 13.8201 6.58236   1
  -7   5  11 150.742 7.43301   1
  -6   4  11 341.116 25.6527  -2
  -6   5  11 341.116 25.6527   1
  -5   5  11 1.89441 3.90005   1
  -4   5  11 2.92912 3.19384   1
  -3   5  11 2.64142 3.10331   1
  -2   5  11 11.1464 3.29660   1
  -1   5  11 146.631 5.39278   1
   0   4  11 347.721 15.8682  -2
   0   5  11 347.721 15.8682   1
   1   5  11 129.431 5.70124   1
   2   5  11 8.66898 4.50156   1
   3   5  11 -2.0174 4.57782   1
   4   5  11 -2.9089 5.69861   1
   5   5  11 8.38411 7.51399   1
   6   5  11 1.99178 8.47201   1
   7   5  11 31.5729 11.5719   1
   8   5  11 9.01495 9.74106   1
   9   5  11 29.0632 13.6319   1
  10   5  11 15.8579 14.9011   1
 -11   6  11 28.1541 9.33549   1
 -10   6  11 113.702 10.2505   1
  -9   6  11 70.1355 8.00892   1
  -8   6  11 255.301 10.1855   1
  -7   6  11 196.288 8.10244   1
  -6   6  11 24.8741 5.26212   1
  -5   6  11 721.103 13.5829   1
  -4   6  11 106.582 4.99366   1
  -3   6  11 74.7326 4.04428   1
  -2   6  11 492.343 9.24748   1
  -1   6  11 87.0580 4.62626   1
   0   6  11 71.4489 4.89693   1
   1   6  11 21.6387 4.23042   1
   2   6  11 2.10471 4.40041   1
   3   6  11 9.78317 5.56332   1
   4   6  11 -0.7920 5.80391   1
   5   6  11 -6.3178 7.90484   1
   6   6  11 75.7038 10.0745   1
   7   6  11 97.9619 11.2004   1
   8   6  11 82.3225 11.4591   1
   9   6  11 20.1230 13.7502   1
  10   6  11 27.6357 15.4706   1
 -11   7  11 19.9996 9.03531   1
 -10   7  11 78.1695 9.31048   1
  -9   7  11 20.2126 7.09909   1
  -8   7  11 3.14030 6.40309   1
  -7   7  11 1.78720 5.50067   1
  -6   7  11 12.0220 5.12932   1
  -5   7  11 12.8020 3.57610   1
  -4   7  11 295.528 7.51907   1
  -3   7  11 0.25896 3.12790   1
  -2   7  11 31.0340 3.53872   1
  -1   7  11 3.66435 3.21448   1
   0   7  11 23.1630 4.22369   1
   1   7  11 22.3423 4.27110   1
   2   7  11 -3.8623 4.46849   1
   3   7  11 42.0869 5.44829   1
   4   7  11 143.660 7.43392   1
   5   7  11 3.45909 8.20265   1
   6   7  11 24.2527 9.22749   1
   7   7  11 90.4613 11.2509   1
   8   7  11 14.8535 10.4438   1
   9   7  11 11.9480 13.8003   1
  10   7  11 26.1385 15.3713   1
 -11   8  11 27.9119 13.7718   1
 -10   8  11 8.00532 12.1999   1
  -9   8  11 16.3261 6.95505   1
  -8   8  11 167.201 8.78955   1
  -7   8  11 -3.3883 5.40869   1
  -6   8  11 9.78195 5.07407   1
  -5   8  11 3.25058 3.93658   1
  -4   8  11 1.30576 3.58268   1
  -3   8  11 43.4544 3.68314   1
  -2   8  11 -0.4119 3.14519   1
  -1   8  11 397.665 8.07960   1
   0   8  11 166.322 6.23855   1
   1   8  11 156.183 6.20846   1
   2   8  11 88.1994 5.47729   1
   3   8  11 296.308 9.37387   1
   4   8  11 38.1920 5.93358   1
   5   8  11 41.6680 9.22224   1
   6   8  11 -2.6708 8.91548   1
   7   8  11 20.0293 8.71812   1
   8   8  11 5.33327 10.3091   1
   9   8  11 51.3560 14.6613   1
 -11   9  11 -23.421 16.3550   1
 -10   9  11 2.77113 12.2667   1
[truncated: 735,756 more chars]
